# Supplementary material for: Deciphering the mode of action of a mutant Allium sativum Leaf Agglutinin (mASAL), a potent antifungal protein on Rhizoctonia solani
Source: BMC Microbiol. 2015 Oct 26;15:237. doi: 10.1186/s12866-015-0549-7 (PMC4623900; doi:10.1186/s12866-015-0549-7)
Supplement: Additional file 2: Table S1. — Excel spreadsheet showing total peptides fragments used to identify proteins. (XLSX 43 kb) [file 12866_2015_549_MOESM2_ESM.xlsx]

## Sheet: Peptide Report for 140430_2D_CI
Additional fiel2:Table S1.Table S1 Excel spreadsheet showing total peptides fragments used to identify proteins.
Experiment name	Biological sample category	MS/MS sample name *	Protein name	Protein accession numbers	Database sources	Protein molecular weight (Da)	Protein identification probability	Exclusive unique peptide count	Exclusive unique spectrum count	Total spectrum count	Percentage of total spectra	Percentage sequence coverage	Peptide sequence	Other Proteins
140430_2D_CID_HCD	2D	140430_2D_S1_A_HCD 73952	Heat shock protein 60 OS=Thanatephorus cucumeris (strain AG1-IA) GN=AG1IA_06895 PE=3 SV=1	L8WLM9_THACA,M5CAA6_THACB,M5CGU1_THACB	UNIPROT_131112.fasta	61287.5	0.993	1	1	1	0.0006	0.0222	AEFEKPLVLLSEK
140430_2D_CID_HCD	2D	140430_2D_S1_A_HCD 73952	Pyrophosphate-specific outer membrane porin OprO OS=Pseudomonas aeruginosa C3719 GN=PACG_02211 PE=4 SV=1	A3KWV4_PSEAI,A3L683_PSEAI,B7V7H7_PSEA8,G2UF07_PSEAI,G4LQQ9_PSEAI,G5FN97_9PSED,H3T0L9_PSEAE,H3TI66_PSEAE,I1AFR9_PSEAI,I6SPS0_PSEAI,K0Y1J7_PSEAI,K1CV46_PSEAI,K1CY23_PSEAI,K1DH50_PSEAI,M1Y3R5_PSEAI,M3BUC3_PSEAI,N2CS47_9PSED,N2DA04_PSEAI,N4WI68_PSEAI,PORO_PSEAE,Q02QB2_PSEAB,R8ZAG1_PSEAI,R9ZFG0_PSEAI,S0I491_PSEAI,S0IA80_PSEAI,S0IHH2_PSEAI,S7TCL8_PSEAI,S7TL08_PSEAI	UNIPROT_131112.fasta	47788.9	1	2	2	5	0.0028	0.0799	GGLEVATTDKEFSFK
140430_2D_CID_HCD	2D	140430_2D_S1_A_HCD 73952	Pyrophosphate-specific outer membrane porin OprO OS=Pseudomonas aeruginosa C3719 GN=PACG_02211 PE=4 SV=1	A3KWV4_PSEAI,A3L683_PSEAI,B7V7H7_PSEA8,G2UF07_PSEAI,G4LQQ9_PSEAI,G5FN97_9PSED,H3T0L9_PSEAE,H3TI66_PSEAE,I1AFR9_PSEAI,I6SPS0_PSEAI,K0Y1J7_PSEAI,K1CV46_PSEAI,K1CY23_PSEAI,K1DH50_PSEAI,M1Y3R5_PSEAI,M3BUC3_PSEAI,N2CS47_9PSED,N2DA04_PSEAI,N4WI68_PSEAI,PORO_PSEAE,Q02QB2_PSEAB,R8ZAG1_PSEAI,R9ZFG0_PSEAI,S0I491_PSEAI,S0IA80_PSEAI,S0IHH2_PSEAI,S7TCL8_PSEAI,S7TL08_PSEAI	UNIPROT_131112.fasta	47788.9	1	2	2	5	0.0028	0.0799	TKGGLEVATTDKEFSFK
140430_2D_CID_HCD	2D	140430_2D_S1_A_HCD 73952	Pyrophosphate-specific outer membrane porin OprO OS=Pseudomonas aeruginosa C3719 GN=PACG_02211 PE=4 SV=1	A3KWV4_PSEAI,A3L683_PSEAI,B7V7H7_PSEA8,G2UF07_PSEAI,G4LQQ9_PSEAI,G5FN97_9PSED,H3T0L9_PSEAE,H3TI66_PSEAE,I1AFR9_PSEAI,I6SPS0_PSEAI,K0Y1J7_PSEAI,K1CV46_PSEAI,K1CY23_PSEAI,K1DH50_PSEAI,M1Y3R5_PSEAI,M3BUC3_PSEAI,N2CS47_9PSED,N2DA04_PSEAI,N4WI68_PSEAI,PORO_PSEAE,Q02QB2_PSEAB,R8ZAG1_PSEAI,R9ZFG0_PSEAI,S0I491_PSEAI,S0IA80_PSEAI,S0IHH2_PSEAI,S7TCL8_PSEAI,S7TL08_PSEAI	UNIPROT_131112.fasta	47788.9	1	2	2	5	0.0028	0.0799	VEDDNVVADTATR
140430_2D_CID_HCD	2D	140430_2D_S1_A_HCD 73952	Pyrophosphate-specific outer membrane porin OprO OS=Pseudomonas aeruginosa C3719 GN=PACG_02211 PE=4 SV=1	A3KWV4_PSEAI,A3L683_PSEAI,B7V7H7_PSEA8,G2UF07_PSEAI,G4LQQ9_PSEAI,G5FN97_9PSED,H3T0L9_PSEAE,H3TI66_PSEAE,I1AFR9_PSEAI,I6SPS0_PSEAI,K0Y1J7_PSEAI,K1CV46_PSEAI,K1CY23_PSEAI,K1DH50_PSEAI,M1Y3R5_PSEAI,M3BUC3_PSEAI,N2CS47_9PSED,N2DA04_PSEAI,N4WI68_PSEAI,PORO_PSEAE,Q02QB2_PSEAB,R8ZAG1_PSEAI,R9ZFG0_PSEAI,S0I491_PSEAI,S0IA80_PSEAI,S0IHH2_PSEAI,S7TCL8_PSEAI,S7TL08_PSEAI	UNIPROT_131112.fasta	47788.9	1	2	2	5	0.0028	0.0799	YDNIKVEDDNVVADTATR
140430_2D_CID_HCD	2D	140430_2D_S1_A_HCD 73952	50S ribosomal protein L18 OS=Pseudomonas aeruginosa C3719 GN=rplR PE=3 SV=1	A3KZC1_PSEAI,E2RXU0_PSEAI,E3A4H3_PSEAI,G2L8Q4_PSEAI,G2U3W6_PSEAI,G4LEM1_PSEAI,G5G2J1_9PSED,H3T4E2_PSEAE,H3T7K2_PSEAE,I1A8K8_PSEAI,I6RT61_PSEAI,J6Z8A2_PSEAI,K0XU91_PSEAI,K1BYQ7_PSEAI,K1D2S4_PSEAI,K1D3D3_PSEAI,K1DL85_PSEAI,K1EI49_PSEAI,M1YE16_PSEAI,M2UQF2_PSEAI,M3BDZ2_PSEAI,M9RVP8_PSEAI,N2CMD8_PSEAI,N2CQC8_9PSED,N4W439_PSEAI,R8Z6K6_PSEAI,R9ZIT8_PSEAI,RL18_PSEA7,RL18_PSEA8,RL18_PSEAB,RL18_PSEAE,S0HQ…	UNIPROT_131112.fasta	12661.8	1	4	5	5	0.0028	0.284	AAGVTQVAFDR
140430_2D_CID_HCD	2D	140430_2D_S1_A_HCD 73952	50S ribosomal protein L18 OS=Pseudomonas aeruginosa C3719 GN=rplR PE=3 SV=1	A3KZC1_PSEAI,E2RXU0_PSEAI,E3A4H3_PSEAI,G2L8Q4_PSEAI,G2U3W6_PSEAI,G4LEM1_PSEAI,G5G2J1_9PSED,H3T4E2_PSEAE,H3T7K2_PSEAE,I1A8K8_PSEAI,I6RT61_PSEAI,J6Z8A2_PSEAI,K0XU91_PSEAI,K1BYQ7_PSEAI,K1D2S4_PSEAI,K1D3D3_PSEAI,K1DL85_PSEAI,K1EI49_PSEAI,M1YE16_PSEAI,M2UQF2_PSEAI,M3BDZ2_PSEAI,M9RVP8_PSEAI,N2CMD8_PSEAI,N2CQC8_9PSED,N4W439_PSEAI,R8Z6K6_PSEAI,R9ZIT8_PSEAI,RL18_PSEA7,RL18_PSEA8,RL18_PSEAB,RL18_PSEAE,S0HQ…	UNIPROT_131112.fasta	12661.8	1	4	5	5	0.0028	0.284	KVGQLVAER
140430_2D_CID_HCD	2D	140430_2D_S1_A_HCD 73952	50S ribosomal protein L18 OS=Pseudomonas aeruginosa C3719 GN=rplR PE=3 SV=1	A3KZC1_PSEAI,E2RXU0_PSEAI,E3A4H3_PSEAI,G2L8Q4_PSEAI,G2U3W6_PSEAI,G4LEM1_PSEAI,G5G2J1_9PSED,H3T4E2_PSEAE,H3T7K2_PSEAE,I1A8K8_PSEAI,I6RT61_PSEAI,J6Z8A2_PSEAI,K0XU91_PSEAI,K1BYQ7_PSEAI,K1D2S4_PSEAI,K1D3D3_PSEAI,K1DL85_PSEAI,K1EI49_PSEAI,M1YE16_PSEAI,M2UQF2_PSEAI,M3BDZ2_PSEAI,M9RVP8_PSEAI,N2CMD8_PSEAI,N2CQC8_9PSED,N4W439_PSEAI,R8Z6K6_PSEAI,R9ZIT8_PSEAI,RL18_PSEA7,RL18_PSEA8,RL18_PSEAB,RL18_PSEAE,S0HQ…	UNIPROT_131112.fasta	12661.8	1	4	5	5	0.0028	0.284	VGQLVAER
140430_2D_CID_HCD	2D	140430_2D_S1_A_HCD 73952	50S ribosomal protein L18 OS=Pseudomonas aeruginosa C3719 GN=rplR PE=3 SV=1	A3KZC1_PSEAI,E2RXU0_PSEAI,E3A4H3_PSEAI,G2L8Q4_PSEAI,G2U3W6_PSEAI,G4LEM1_PSEAI,G5G2J1_9PSED,H3T4E2_PSEAE,H3T7K2_PSEAE,I1A8K8_PSEAI,I6RT61_PSEAI,J6Z8A2_PSEAI,K0XU91_PSEAI,K1BYQ7_PSEAI,K1D2S4_PSEAI,K1D3D3_PSEAI,K1DL85_PSEAI,K1EI49_PSEAI,M1YE16_PSEAI,M2UQF2_PSEAI,M3BDZ2_PSEAI,M9RVP8_PSEAI,N2CMD8_PSEAI,N2CQC8_9PSED,N4W439_PSEAI,R8Z6K6_PSEAI,R9ZIT8_PSEAI,RL18_PSEA7,RL18_PSEA8,RL18_PSEAB,RL18_PSEAE,S0HQ…	UNIPROT_131112.fasta	12661.8	1	4	5	5	0.0028	0.284	VLASASTLDKDLR
140430_2D_CID_HCD	2D	140430_2D_S1_A_HCD 73952	Peptidoglycan associated lipoprotein OprL OS=Pseudomonas aeruginosa C3719 GN=PACG_05518 PE=3 SV=1	A3L5N2_PSEAI,A3LML6_PSEAI,A6V9Z9_PSEA7,B7UXV9_PSEA8,E2ZPZ0_PSEAI,G2L2T5_PSEAI,G2UE80_PSEAI,G4LPR0_PSEAI,G5FXK7_9PSED,H3SRV7_PSEAE,H3T6T3_PSEAE,H6WE81_PSEAI,I1AI29_PSEAI,I6SMT0_PSEAI,J7DBR7_PSEAI,K0XWA4_PSEAI,K1BS82_PSEAI,K1BWF0_PSEAI,K1CB46_PSEAI,K1CMX8_PSEAI,K1DYH7_PSEAI,M1Z561_PSEAI,M2VZG5_PSEAI,M2ZSM2_PSEAI,M4X314_PSEDE,M9S3R8_PSEAI,N2CGK3_9PSED,N2CWY2_PSEAI,N4W6P9_PSEAI,PAL_PSEAE,Q02ID5_PSEAB…	UNIPROT_131112.fasta	17925.1	1	3	4	5	0.0028	0.327	ERPVATGHDEQSWAQNR
140430_2D_CID_HCD	2D	140430_2D_S1_A_HCD 73952	Peptidoglycan associated lipoprotein OprL OS=Pseudomonas aeruginosa C3719 GN=PACG_05518 PE=3 SV=1	A3L5N2_PSEAI,A3LML6_PSEAI,A6V9Z9_PSEA7,B7UXV9_PSEA8,E2ZPZ0_PSEAI,G2L2T5_PSEAI,G2UE80_PSEAI,G4LPR0_PSEAI,G5FXK7_9PSED,H3SRV7_PSEAE,H3T6T3_PSEAE,H6WE81_PSEAI,I1AI29_PSEAI,I6SMT0_PSEAI,J7DBR7_PSEAI,K0XWA4_PSEAI,K1BS82_PSEAI,K1BWF0_PSEAI,K1CB46_PSEAI,K1CMX8_PSEAI,K1DYH7_PSEAI,M1Z561_PSEAI,M2VZG5_PSEAI,M2ZSM2_PSEAI,M4X314_PSEDE,M9S3R8_PSEAI,N2CGK3_9PSED,N2CWY2_PSEAI,N4W6P9_PSEAI,PAL_PSEAE,Q02ID5_PSEAB…	UNIPROT_131112.fasta	17925.1	1	3	4	5	0.0028	0.327	EYNMALGER
140430_2D_CID_HCD	2D	140430_2D_S1_A_HCD 73952	Peptidoglycan associated lipoprotein OprL OS=Pseudomonas aeruginosa C3719 GN=PACG_05518 PE=3 SV=1	A3L5N2_PSEAI,A3LML6_PSEAI,A6V9Z9_PSEA7,B7UXV9_PSEA8,E2ZPZ0_PSEAI,G2L2T5_PSEAI,G2UE80_PSEAI,G4LPR0_PSEAI,G5FXK7_9PSED,H3SRV7_PSEAE,H3T6T3_PSEAE,H6WE81_PSEAI,I1AI29_PSEAI,I6SMT0_PSEAI,J7DBR7_PSEAI,K0XWA4_PSEAI,K1BS82_PSEAI,K1BWF0_PSEAI,K1CB46_PSEAI,K1CMX8_PSEAI,K1DYH7_PSEAI,M1Z561_PSEAI,M2VZG5_PSEAI,M2ZSM2_PSEAI,M4X314_PSEDE,M9S3R8_PSEAI,N2CGK3_9PSED,N2CWY2_PSEAI,N4W6P9_PSEAI,PAL_PSEAE,Q02ID5_PSEAB…	UNIPROT_131112.fasta	17925.1	1	3	4	5	0.0028	0.327	VVLEGHTDER
140430_2D_CID_HCD	2D	140430_2D_S1_A_HCD 73952	Peptidoglycan associated lipoprotein OprL OS=Pseudomonas aeruginosa C3719 GN=PACG_05518 PE=3 SV=1	A3L5N2_PSEAI,A3LML6_PSEAI,A6V9Z9_PSEA7,B7UXV9_PSEA8,E2ZPZ0_PSEAI,G2L2T5_PSEAI,G2UE80_PSEAI,G4LPR0_PSEAI,G5FXK7_9PSED,H3SRV7_PSEAE,H3T6T3_PSEAE,H6WE81_PSEAI,I1AI29_PSEAI,I6SMT0_PSEAI,J7DBR7_PSEAI,K0XWA4_PSEAI,K1BS82_PSEAI,K1BWF0_PSEAI,K1CB46_PSEAI,K1CMX8_PSEAI,K1DYH7_PSEAI,M1Z561_PSEAI,M2VZG5_PSEAI,M2ZSM2_PSEAI,M4X314_PSEDE,M9S3R8_PSEAI,N2CGK3_9PSED,N2CWY2_PSEAI,N4W6P9_PSEAI,PAL_PSEAE,Q02ID5_PSEAB…	UNIPROT_131112.fasta	17925.1	1	3	4	5	0.0028	0.327	YLVLQGVSPAQLELVSYGK
140430_2D_CID_HCD	2D	140430_2D_S1_A_HCD 73952	Uncharacterized protein OS=Otolemur garnettii GN=KRT1 PE=3 SV=1	H0WUU3_OTOGA	UNIPROT_131112.fasta	66545.4	0.15	0	0	0	0	0.0154	NKYEDEINKR
140430_2D_CID_HCD	2D	140430_2D_S1_A_HCD 73952	Phosphoglucomutase OS=Thanatephorus cucumeris (strain AG1-IA) GN=AG1IA_04857 PE=3 SV=1	L8WT12_THACA	UNIPROT_131112.fasta	65280.9	0.999	1	1	2	0.0011	0.0369	LSGTGSQGATVR
140430_2D_CID_HCD	2D	140430_2D_S1_A_HCD 73952	Phosphoglucomutase OS=Thanatephorus cucumeris (strain AG1-IA) GN=AG1IA_04857 PE=3 SV=1	L8WT12_THACA	UNIPROT_131112.fasta	65280.9	0.999	1	1	2	0.0011	0.0369	SFLSSNPSYR
140430_2D_CID_HCD	2D	140430_2D_S1_A_HCD 73952	Tubulin beta chain OS=Thanatephorus cucumeris (strain AG1-IA) GN=AG1IA_04633 PE=3 SV=1	L8WTP0_THACA	UNIPROT_131112.fasta	130348	1	4	5	6	0.0033	0.078	AVLVDLEPGTMDSVR
140430_2D_CID_HCD	2D	140430_2D_S1_A_HCD 73952	Tubulin beta chain OS=Thanatephorus cucumeris (strain AG1-IA) GN=AG1IA_04633 PE=3 SV=1	L8WTP0_THACA	UNIPROT_131112.fasta	130348	1	4	5	6	0.0033	0.078	EIVHLQTGQCGNQIGAK
140430_2D_CID_HCD	2D	140430_2D_S1_A_HCD 73952	Tubulin beta chain OS=Thanatephorus cucumeris (strain AG1-IA) GN=AG1IA_04633 PE=3 SV=1	L8WTP0_THACA	UNIPROT_131112.fasta	130348	1	4	5	6	0.0033	0.078	FWEVVSDEHGIAGDGK
140430_2D_CID_HCD	2D	140430_2D_S1_A_HCD 73952	Tubulin beta chain OS=Thanatephorus cucumeris (strain AG1-IA) GN=AG1IA_04633 PE=3 SV=1	L8WTP0_THACA	UNIPROT_131112.fasta	130348	1	4	5	6	0.0033	0.078	GHYTEGAELVDAVLDVTR
140430_2D_CID_HCD	2D	140430_2D_S1_A_HCD 73952	Tubulin beta chain OS=Thanatephorus cucumeris (strain AG1-IA) GN=AG1IA_04633 PE=3 SV=1	L8WTP0_THACA	UNIPROT_131112.fasta	130348	1	4	5	6	0.0033	0.078	SGPLGNLFRPDNFVFGQSGAGNNWAK
140430_2D_CID_HCD	2D	140430_2D_S1_A_HCD 73952	START domain-containing protein OS=Thanatephorus cucumeris (strain AG1-IA) GN=AG1IA_00892 PE=4 SV=1	L8X7K2_THACA	UNIPROT_131112.fasta	41462.8	1	1	2	2	0.0011	0.0237	TEVVDVEKR
140430_2D_CID_HCD	2D	140430_2D_S1_A_HCD 73952	ATP synthase subunit beta OS=Dacryopinax sp. (strain DJM 731) GN=DACRYDRAFT_23131 PE=3 SV=1	M5GA88_DACSP	UNIPROT_131112.fasta	58168.2	0.161	0	0	1	0.0006	0.0166	LVSLKDTVR	L8XAN8_THACA,D8PV98_SCHCM
140430_2D_CID_HCD	2D	140430_2D_S1_A_HCD 73952	Keratin, type II cytoskeletal 2 epidermal OS=Homo sapiens GN=KRT2 PE=1 SV=2	K22E_HUMAN	UNIPROT_131112.fasta	65433.9	1	4	4	4	0.0022	0.0908	GFSSGSAVVSGGSR
140430_2D_CID_HCD	2D	140430_2D_S1_A_HCD 73952	Keratin, type II cytoskeletal 2 epidermal OS=Homo sapiens GN=KRT2 PE=1 SV=2	K22E_HUMAN	UNIPROT_131112.fasta	65433.9	1	4	4	4	0.0022	0.0908	IEISELNR
140430_2D_CID_HCD	2D	140430_2D_S1_A_HCD 73952	Keratin, type II cytoskeletal 2 epidermal OS=Homo sapiens GN=KRT2 PE=1 SV=2	K22E_HUMAN	UNIPROT_131112.fasta	65433.9	1	4	4	4	0.0022	0.0908	NVQDAIADAEQR
140430_2D_CID_HCD	2D	140430_2D_S1_A_HCD 73952	Keratin, type II cytoskeletal 2 epidermal OS=Homo sapiens GN=KRT2 PE=1 SV=2	K22E_HUMAN	UNIPROT_131112.fasta	65433.9	1	4	4	4	0.0022	0.0908	SKEEAEALYHSK
140430_2D_CID_HCD	2D	140430_2D_S1_A_HCD 73952	Keratin, type II cytoskeletal 2 epidermal OS=Homo sapiens GN=KRT2 PE=1 SV=2	K22E_HUMAN	UNIPROT_131112.fasta	65433.9	1	4	4	4	0.0022	0.0908	VDLLNQEIEFLK
140430_2D_CID_HCD	2D	140430_2D_S1_A_HCD 73952	Keratin, type I cytoskeletal 9 OS=Homo sapiens GN=KRT9 PE=1 SV=3	K1C9_HUMAN	UNIPROT_131112.fasta	62065.9	0.993	0	0	1	0.0006	0.0209	FSSSSGYGGGSSR
140430_2D_CID_HCD	2D	140430_2D_S1_A_HCD 73952	Keratin, type I cytoskeletal 16 OS=Homo sapiens GN=KRT16 PE=1 SV=4	K1C16_HUMAN	UNIPROT_131112.fasta	51269	0.315	0	0	1	0.0006	0.019	VTMQNLNDR
140430_2D_CID_HCD	2D	140430_2D_S1_A_HCD 73952	Keratin, type I cytoskeletal 10 OS=Homo sapiens GN=KRT10 PE=1 SV=6	K1C10_HUMAN	UNIPROT_131112.fasta	58828.8	0.921	0	0	1	0.0006	0.0154	VTMQNLNDR
140430_2D_CID_HCD	2D	140430_2D_S1_A_HCD 73952	Electron transfer flavoprotein alpha-subunit OS=Pseudomonas aeruginosa C3719 GN=PACG_01880 PE=4 SV=1	A3KVY7_PSEAI,A3LBU7_PSEAI,B7V2Z0_PSEA8,E2ZW37_PSEAI,ETFA_PSEAE,G2L928_PSEAI,G2UCB3_PSEAI,G4LNW0_PSEAI,G5FP84_9PSED,H3T050_PSEAE,H3TJU1_PSEAE,I1AAP5_PSEAI,I6RJH0_PSEAI,J7DDS1_PSEAI,K0XR27_PSEAI,K1C0D0_PSEAI,K1CPH8_PSEAI,K1CPL6_PSEAI,K1DGC6_PSEAI,M1Y3D7_PSEAI,M2ZHN2_PSEAI,M9S0J7_PSEAI,N2D2Y8_PSEAI,N2DBT5_9PSED,N4WIX4_PSEAI,Q02PB4_PSEAB,R8ZAQ6_PSEAI,R9ZI55_PSEAI,S0ICM1_PSEAI,S0IH33_PSEAI,S0IWF1_PSEA…	UNIPROT_131112.fasta	31422.3	0.832	0	0	1	0.0006	0.0291	LGAAVGASR
140430_2D_CID_HCD	2D	140430_2D_S1_A_HCD 73952	Polyhydroxyalkanoate synthesis protein PhaF OS=Pseudomonas aeruginosa 39016 GN=PA39016_002230079 PE=4 SV=1	E3A118_PSEAI	UNIPROT_131112.fasta	45187.6	1	4	4	4	0.0022	0.111	LDELSAVLER
140430_2D_CID_HCD	2D	140430_2D_S1_A_HCD 73952	Polyhydroxyalkanoate synthesis protein PhaF OS=Pseudomonas aeruginosa 39016 GN=PA39016_002230079 PE=4 SV=1	E3A118_PSEAI	UNIPROT_131112.fasta	45187.6	1	4	4	4	0.0022	0.111	LTGVSVKPAAK
140430_2D_CID_HCD	2D	140430_2D_S1_A_HCD 73952	Polyhydroxyalkanoate synthesis protein PhaF OS=Pseudomonas aeruginosa 39016 GN=PA39016_002230079 PE=4 SV=1	E3A118_PSEAI	UNIPROT_131112.fasta	45187.6	1	4	4	4	0.0022	0.111	SLVTSQVDSANDSVK
140430_2D_CID_HCD	2D	140430_2D_S1_A_HCD 73952	Polyhydroxyalkanoate synthesis protein PhaF OS=Pseudomonas aeruginosa 39016 GN=PA39016_002230079 PE=4 SV=1	E3A118_PSEAI	UNIPROT_131112.fasta	45187.6	1	4	4	4	0.0022	0.111	TVSESTSLVSEIR
140430_2D_CID_HCD	2D	140430_2D_S1_A_HCD 73952	Elongation factor Tu OS=Pseudomonas aeruginosa (strain LESB58) GN=tufB PE=3 SV=1	B7V630_PSEA8,EFTU_PSEA7,EFTU_PSEAB,EFTU_PSEAE,G2L8M4_PSEAI,G2L8N6_PSEAI,G4LEN9_PSEAI,G4LFM3_PSEAI,H3T6P3_PSEAE,I1A8J0_PSEAI,I1ACI5_PSEAI,I6RGA8_PSEAI,K0XUB4_PSEAI,K1D5S4_PSEAI,K1DQZ2_PSEAI,M1YE54_PSEAI,M1YSU3_PSEAI,M9S0B1_PSEAI,N2CVZ8_PSEAI,N2CZI8_9PSED,N4VQF0_PSEAI,R8Z722_PSEAI,R9ZQG7_PSEAI,S0I1R1_PSEAI,S0J2Y6_PSEAI,S0JAD0_PSEAI	UNIPROT_131112.fasta	43369.4	1	3	3	6	0.0033	0.194	AGENVGILLR
140430_2D_CID_HCD	2D	140430_2D_S1_A_HCD 73952	Elongation factor Tu OS=Pseudomonas aeruginosa (strain LESB58) GN=tufB PE=3 SV=1	B7V630_PSEA8,EFTU_PSEA7,EFTU_PSEAB,EFTU_PSEAE,G2L8M4_PSEAI,G2L8N6_PSEAI,G4LEN9_PSEAI,G4LFM3_PSEAI,H3T6P3_PSEAE,I1A8J0_PSEAI,I1ACI5_PSEAI,I6RGA8_PSEAI,K0XUB4_PSEAI,K1D5S4_PSEAI,K1DQZ2_PSEAI,M1YE54_PSEAI,M1YSU3_PSEAI,M9S0B1_PSEAI,N2CVZ8_PSEAI,N2CZI8_9PSED,N4VQF0_PSEAI,R8Z722_PSEAI,R9ZQG7_PSEAI,S0I1R1_PSEAI,S0J2Y6_PSEAI,S0JAD0_PSEAI	UNIPROT_131112.fasta	43369.4	1	3	3	6	0.0033	0.194	GYRPQFYFR
140430_2D_CID_HCD	2D	140430_2D_S1_A_HCD 73952	Elongation factor Tu OS=Pseudomonas aeruginosa (strain LESB58) GN=tufB PE=3 SV=1	B7V630_PSEA8,EFTU_PSEA7,EFTU_PSEAB,EFTU_PSEAE,G2L8M4_PSEAI,G2L8N6_PSEAI,G4LEN9_PSEAI,G4LFM3_PSEAI,H3T6P3_PSEAE,I1A8J0_PSEAI,I1ACI5_PSEAI,I6RGA8_PSEAI,K0XUB4_PSEAI,K1D5S4_PSEAI,K1DQZ2_PSEAI,M1YE54_PSEAI,M1YSU3_PSEAI,M9S0B1_PSEAI,N2CVZ8_PSEAI,N2CZI8_9PSED,N4VQF0_PSEAI,R8Z722_PSEAI,R9ZQG7_PSEAI,S0I1R1_PSEAI,S0J2Y6_PSEAI,S0JAD0_PSEAI	UNIPROT_131112.fasta	43369.4	1	3	3	6	0.0033	0.194	LVETLDSYIPEPVR
140430_2D_CID_HCD	2D	140430_2D_S1_A_HCD 73952	Elongation factor Tu OS=Pseudomonas aeruginosa (strain LESB58) GN=tufB PE=3 SV=1	B7V630_PSEA8,EFTU_PSEA7,EFTU_PSEAB,EFTU_PSEAE,G2L8M4_PSEAI,G2L8N6_PSEAI,G4LEN9_PSEAI,G4LFM3_PSEAI,H3T6P3_PSEAE,I1A8J0_PSEAI,I1ACI5_PSEAI,I6RGA8_PSEAI,K0XUB4_PSEAI,K1D5S4_PSEAI,K1DQZ2_PSEAI,M1YE54_PSEAI,M1YSU3_PSEAI,M9S0B1_PSEAI,N2CVZ8_PSEAI,N2CZI8_9PSED,N4VQF0_PSEAI,R8Z722_PSEAI,R9ZQG7_PSEAI,S0I1R1_PSEAI,S0J2Y6_PSEAI,S0JAD0_PSEAI	UNIPROT_131112.fasta	43369.4	1	3	3	6	0.0033	0.194	MVVTLIAPIAMEDGLR
140430_2D_CID_HCD	2D	140430_2D_S1_A_HCD 73952	Elongation factor Tu OS=Pseudomonas aeruginosa (strain LESB58) GN=tufB PE=3 SV=1	B7V630_PSEA8,EFTU_PSEA7,EFTU_PSEAB,EFTU_PSEAE,G2L8M4_PSEAI,G2L8N6_PSEAI,G4LEN9_PSEAI,G4LFM3_PSEAI,H3T6P3_PSEAE,I1A8J0_PSEAI,I1ACI5_PSEAI,I6RGA8_PSEAI,K0XUB4_PSEAI,K1D5S4_PSEAI,K1DQZ2_PSEAI,M1YE54_PSEAI,M1YSU3_PSEAI,M9S0B1_PSEAI,N2CVZ8_PSEAI,N2CZI8_9PSED,N4VQF0_PSEAI,R8Z722_PSEAI,R9ZQG7_PSEAI,S0I1R1_PSEAI,S0J2Y6_PSEAI,S0JAD0_PSEAI	UNIPROT_131112.fasta	43369.4	1	3	3	6	0.0033	0.194	NKPHVNVGTIGHVDHGK
140430_2D_CID_HCD	2D	140430_2D_S1_A_HCD 73952	Elongation factor Tu OS=Pseudomonas aeruginosa (strain LESB58) GN=tufB PE=3 SV=1	B7V630_PSEA8,EFTU_PSEA7,EFTU_PSEAB,EFTU_PSEAE,G2L8M4_PSEAI,G2L8N6_PSEAI,G4LEN9_PSEAI,G4LFM3_PSEAI,H3T6P3_PSEAE,I1A8J0_PSEAI,I1ACI5_PSEAI,I6RGA8_PSEAI,K0XUB4_PSEAI,K1D5S4_PSEAI,K1DQZ2_PSEAI,M1YE54_PSEAI,M1YSU3_PSEAI,M9S0B1_PSEAI,N2CVZ8_PSEAI,N2CZI8_9PSED,N4VQF0_PSEAI,R8Z722_PSEAI,R9ZQG7_PSEAI,S0I1R1_PSEAI,S0J2Y6_PSEAI,S0JAD0_PSEAI	UNIPROT_131112.fasta	43369.4	1	3	3	6	0.0033	0.194	VQEEVEIVGIK
140430_2D_CID_HCD	2D	140430_2D_S1_A_HCD 73952	PilA OS=Pseudomonas aeruginosa GN=pilA PE=3 SV=1	A3RJ49_PSEAI,B7V067_PSEA8,FMK1_PSEAI,K1BV21_PSEAI	UNIPROT_131112.fasta	16278	1	4	5	7	0.0039	0.351	DTQYDIGFTESTLLDGSGK
140430_2D_CID_HCD	2D	140430_2D_S1_A_HCD 73952	PilA OS=Pseudomonas aeruginosa GN=pilA PE=3 SV=1	A3RJ49_PSEAI,B7V067_PSEA8,FMK1_PSEAI,K1BV21_PSEAI	UNIPROT_131112.fasta	16278	1	4	5	7	0.0039	0.351	GAVITVSR
140430_2D_CID_HCD	2D	140430_2D_S1_A_HCD 73952	PilA OS=Pseudomonas aeruginosa GN=pilA PE=3 SV=1	A3RJ49_PSEAI,B7V067_PSEA8,FMK1_PSEAI,K1BV21_PSEAI	UNIPROT_131112.fasta	16278	1	4	5	7	0.0039	0.351	TAAESAILEGK
140430_2D_CID_HCD	2D	140430_2D_S1_A_HCD 73952	PilA OS=Pseudomonas aeruginosa GN=pilA PE=3 SV=1	A3RJ49_PSEAI,B7V067_PSEA8,FMK1_PSEAI,K1BV21_PSEAI	UNIPROT_131112.fasta	16278	1	4	5	7	0.0039	0.351	TPTAWKPNYAPANCPK
140430_2D_CID_HCD	2D	140430_2D_S1_A_HCD 73952	Dihydrolipoyl dehydrogenase OS=Pseudomonas aeruginosa C3719 GN=PACG_00556 PE=3 SV=1	A3KSE9_PSEAI,A3L7E8_PSEAI,A6V7K6_PSEA7,B7UVD4_PSEA8,DLDH2_PSEAE,DLDH_PSEFL,E2ZRZ4_PSEAI,G2LB46_PSEAI,G2UI47_PSEAI,G4LB49_PSEAI,G5FTX9_9PSED,H3T1Q0_PSEAE,H3TGU7_PSEAE,I1ADT4_PSEAI,I6SV26_PSEAI,J7A0T2_PSEAI,K0XXY8_PSEAI,K1BVM3_PSEAI,K1CGJ5_PSEAI,K1CY30_PSEAI,K1DE94_PSEAI,K4HTY9_PSEAI,K4HTZ5_PSEAI,K4HVD5_PSEAI,K4HZ55_PSEAI,M1Z5U4_PSEAI,M2WQU2_PSEAI,M2ZPS2_PSEAI,M9S1Y9_PSEAI,N2C8X1_9PSED,N2C952_PSEAI…	UNIPROT_131112.fasta	50164.6	1	1	1	1	0.0006	0.0251	GVTIDVPAMVAR
140430_2D_CID_HCD	2D	140430_2D_S1_A_HCD 73952	Uncharacterized protein OS=Macaca mulatta GN=KRT5 PE=3 SV=1	F7HGY2_MACMU,G3QK09_GORGO,G3QKU2_GORGO,G3RW31_GORGO,H2NHD7_PONAB,K2C5_HUMAN	UNIPROT_131112.fasta	62379.6	0.937	0	0	1	0.0006	0.032	NKYEDEINKR
140430_2D_CID_HCD	2D	140430_2D_S1_A_HCD 73952	Uncharacterized protein OS=Macaca mulatta GN=KRT5 PE=3 SV=1	F7HGY2_MACMU,G3QK09_GORGO,G3QKU2_GORGO,G3RW31_GORGO,H2NHD7_PONAB,K2C5_HUMAN	UNIPROT_131112.fasta	62379.6	0.937	0	0	1	0.0006	0.032	QLDSIVGER
140430_2D_CID_HCD	2D	140430_2D_S1_A_HCD 73952	ATP synthase subunit beta OS=Schizophyllum commune (strain H4-8 / FGSC 9210) GN=SCHCODRAFT_65406 PE=3 SV=1	D8PV98_SCHCM	UNIPROT_131112.fasta	57447.5	0.209	0	0	1	0.0006	0.0167	LVSLKDTVR	M5GA88_DACSP,L8XAN8_THACA
140430_2D_CID_HCD	2D	140430_2D_S1_A_HCD 73952	Cytokeratin-1 OS=Macaca mulatta GN=KRT1 PE=2 SV=1	F7B786_MACMU	UNIPROT_131112.fasta	65210.4	0.212	0	0	1	0.0006	0.0425	IEISELNR
140430_2D_CID_HCD	2D	140430_2D_S1_A_HCD 73952	Cytokeratin-1 OS=Macaca mulatta GN=KRT1 PE=2 SV=1	F7B786_MACMU	UNIPROT_131112.fasta	65210.4	0.212	0	0	1	0.0006	0.0425	NKYEDEINKR
140430_2D_CID_HCD	2D	140430_2D_S1_A_HCD 73952	Cytokeratin-1 OS=Macaca mulatta GN=KRT1 PE=2 SV=1	F7B786_MACMU	UNIPROT_131112.fasta	65210.4	0.212	0	0	1	0.0006	0.0425	TLLEGEESR
140430_2D_CID_HCD	2D	140430_2D_S1_A_HCD 73952	Uncharacterized protein OS=Macaca mulatta GN=KRT14 PE=2 SV=1	F7H312_MACMU,H2NVQ7_PONAB,H2QCZ7_PANTR,K1C14_HUMAN	UNIPROT_131112.fasta	51562.5	0.058	0	0	1	0.0006	0.0189	VTMQNLNDR
140430_2D_CID_HCD	2D	140430_2D_S1_A_HCD 73952	Uncharacterized protein OS=Thanatephorus cucumeris (strain AG1-IA) GN=AG1IA_09275 PE=4 SV=1	L8WFF6_THACA	UNIPROT_131112.fasta	20770.2	1	5	8	9	0.005	0.469	DAHTNIGDSEHPGGMK
140430_2D_CID_HCD	2D	140430_2D_S1_A_HCD 73952	Uncharacterized protein OS=Thanatephorus cucumeris (strain AG1-IA) GN=AG1IA_09275 PE=4 SV=1	L8WFF6_THACA	UNIPROT_131112.fasta	20770.2	1	5	8	9	0.005	0.469	LNPDDGGGQYDSSGGDGGQGNPQGSVCLGYNHYVELVEPAEK
140430_2D_CID_HCD	2D	140430_2D_S1_A_HCD 73952	Uncharacterized protein OS=Thanatephorus cucumeris (strain AG1-IA) GN=AG1IA_09275 PE=4 SV=1	L8WFF6_THACA	UNIPROT_131112.fasta	20770.2	1	5	8	9	0.005	0.469	LNPDDGGGQYDSSGGDGGQGNPQGSVCLGYNHYVELVEPAEKR
140430_2D_CID_HCD	2D	140430_2D_S1_A_HCD 73952	Uncharacterized protein OS=Thanatephorus cucumeris (strain AG1-IA) GN=AG1IA_09275 PE=4 SV=1	L8WFF6_THACA	UNIPROT_131112.fasta	20770.2	1	5	8	9	0.005	0.469	LPDNFWSNIAFASGTSSR
140430_2D_CID_HCD	2D	140430_2D_S1_A_HCD 73952	Uncharacterized protein OS=Thanatephorus cucumeris (strain AG1-IA) GN=AG1IA_09275 PE=4 SV=1	L8WFF6_THACA	UNIPROT_131112.fasta	20770.2	1	5	8	9	0.005	0.469	YAQLTGCIRPETLSR
140430_2D_CID_HCD	2D	140430_2D_S1_A_HCD 73952	Heat shock 70 kDa protein OS=Thanatephorus cucumeris (strain AG1-IA) GN=AG1IA_01161 PE=3 SV=1	L8X715_THACA	UNIPROT_131112.fasta	180817	1	2	3	3	0.0017	0.0083	ELEAVANPIMSR
140430_2D_CID_HCD	2D	140430_2D_S1_A_HCD 73952	Heat shock 70 kDa protein OS=Thanatephorus cucumeris (strain AG1-IA) GN=AG1IA_01161 PE=3 SV=1	L8X715_THACA	UNIPROT_131112.fasta	180817	1	2	3	3	0.0017	0.0083	QKELEAVANPIMSR
140430_2D_CID_HCD	2D	140430_2D_S1_A_HCD 73952	50S ribosomal protein L10 OS=Pseudomonas aeruginosa C3719 GN=rplJ PE=3 SV=1	A3KZE3_PSEAI,E3A4J7_PSEAI,G2L8M9_PSEAI,G2U3U2_PSEAI,G4LEP6_PSEAI,G5G2L8_9PSED,H3T2A2_PSEAE,H3TIS0_PSEAE,I1ACJ0_PSEAI,I6RT36_PSEAI,J7DFX9_PSEAI,K0XUB0_PSEAI,K1CPF4_PSEAI,K1CTS7_PSEAI,K1D235_PSEAI,K1DL65_PSEAI,K1DWG9_PSEAI,M1YE49_PSEAI,M2UUA8_PSEAI,M3BDT0_PSEAI,M9S0B4_PSEAI,N2CMG0_PSEAI,N2CQF9_9PSED,N4VQF7_PSEAI,R8Z716_PSEAI,R9ZKJ6_PSEAI,RL10_PSEA7,RL10_PSEA8,RL10_PSEAB,RL10_PSEAE,S0HQJ1_PSEAI,S0IL…	UNIPROT_131112.fasta	17634.5	1	1	1	1	0.0006	0.0663	AALSAVVADAR
140430_2D_CID_HCD	2D	140430_2D_S1_A_HCD 73952	ATP synthase subunit beta OS=Thanatephorus cucumeris (strain AG1-IA) GN=AG1IA_00205 PE=3 SV=1	L8XAN8_THACA	UNIPROT_131112.fasta	64275	1	2	2	3	0.0017	0.0704	FMSQPFQVAQVFTGTEGK
140430_2D_CID_HCD	2D	140430_2D_S1_A_HCD 73952	ATP synthase subunit beta OS=Thanatephorus cucumeris (strain AG1-IA) GN=AG1IA_00205 PE=3 SV=1	L8XAN8_THACA	UNIPROT_131112.fasta	64275	1	2	2	3	0.0017	0.0704	IVGQEHYEVATATQK
140430_2D_CID_HCD	2D	140430_2D_S1_A_HCD 73952	ATP synthase subunit beta OS=Thanatephorus cucumeris (strain AG1-IA) GN=AG1IA_00205 PE=3 SV=1	L8XAN8_THACA	UNIPROT_131112.fasta	64275	1	2	2	3	0.0017	0.0704	LVSLKDTVR	M5GA88_DACSP,D8PV98_SCHCM
140430_2D_CID_HCD	2D	140430_2D_S1_A_HCD 73952	Heat shock protein 82 OS=Thanatephorus cucumeris (strain AG1-IA) GN=AG1IA_00217 PE=3 SV=1	L8X638_THACA	UNIPROT_131112.fasta	86384.4	1	1	1	3	0.0017	0.0435	AIKDALGDKVEK
140430_2D_CID_HCD	2D	140430_2D_S1_A_HCD 73952	Heat shock protein 82 OS=Thanatephorus cucumeris (strain AG1-IA) GN=AG1IA_00217 PE=3 SV=1	L8X638_THACA	UNIPROT_131112.fasta	86384.4	1	1	1	3	0.0017	0.0435	DSSMSSYMASK
140430_2D_CID_HCD	2D	140430_2D_S1_A_HCD 73952	Heat shock protein 82 OS=Thanatephorus cucumeris (strain AG1-IA) GN=AG1IA_00217 PE=3 SV=1	L8X638_THACA	UNIPROT_131112.fasta	86384.4	1	1	1	3	0.0017	0.0435	LASSLDGLCK
140430_2D_CID_HCD	2D	140430_2D_S1_A_HCD 73952	Keratin 1 OS=Homo sapiens GN=KRT1 PE=3 SV=1	H6VRF8_HUMAN,H6VRG0_HUMAN,H6VRG1_HUMAN,H6VRG3_HUMAN,K2C1_HUMAN	UNIPROT_131112.fasta	66040.3	0.939	0	0	1	0.0006	0.0419	IEISELNR
140430_2D_CID_HCD	2D	140430_2D_S1_A_HCD 73952	Keratin 1 OS=Homo sapiens GN=KRT1 PE=3 SV=1	H6VRF8_HUMAN,H6VRG0_HUMAN,H6VRG1_HUMAN,H6VRG3_HUMAN,K2C1_HUMAN	UNIPROT_131112.fasta	66040.3	0.939	0	0	1	0.0006	0.0419	NKYEDEINKR
140430_2D_CID_HCD	2D	140430_2D_S1_A_HCD 73952	Keratin 1 OS=Homo sapiens GN=KRT1 PE=3 SV=1	H6VRF8_HUMAN,H6VRG0_HUMAN,H6VRG1_HUMAN,H6VRG3_HUMAN,K2C1_HUMAN	UNIPROT_131112.fasta	66040.3	0.939	0	0	1	0.0006	0.0419	TLLEGEESR
140430_2D_CID_HCD	2D	140430_2D_S2_B_HCD 73959	Pyrophosphate-specific outer membrane porin OprO OS=Pseudomonas aeruginosa C3719 GN=PACG_02211 PE=4 SV=1	A3KWV4_PSEAI,A3L683_PSEAI,B7V7H7_PSEA8,G2UF07_PSEAI,G4LQQ9_PSEAI,G5FN97_9PSED,H3T0L9_PSEAE,H3TI66_PSEAE,I1AFR9_PSEAI,I6SPS0_PSEAI,K0Y1J7_PSEAI,K1CV46_PSEAI,K1CY23_PSEAI,K1DH50_PSEAI,M1Y3R5_PSEAI,M3BUC3_PSEAI,N2CS47_9PSED,N2DA04_PSEAI,N4WI68_PSEAI,PORO_PSEAE,Q02QB2_PSEAB,R8ZAG1_PSEAI,R9ZFG0_PSEAI,S0I491_PSEAI,S0IA80_PSEAI,S0IHH2_PSEAI,S7TCL8_PSEAI,S7TL08_PSEAI	UNIPROT_131112.fasta	47788.9	0.999	1	1	3	0.0019	0.0799	GGLEVATTDKEFSFK
140430_2D_CID_HCD	2D	140430_2D_S2_B_HCD 73959	Pyrophosphate-specific outer membrane porin OprO OS=Pseudomonas aeruginosa C3719 GN=PACG_02211 PE=4 SV=1	A3KWV4_PSEAI,A3L683_PSEAI,B7V7H7_PSEA8,G2UF07_PSEAI,G4LQQ9_PSEAI,G5FN97_9PSED,H3T0L9_PSEAE,H3TI66_PSEAE,I1AFR9_PSEAI,I6SPS0_PSEAI,K0Y1J7_PSEAI,K1CV46_PSEAI,K1CY23_PSEAI,K1DH50_PSEAI,M1Y3R5_PSEAI,M3BUC3_PSEAI,N2CS47_9PSED,N2DA04_PSEAI,N4WI68_PSEAI,PORO_PSEAE,Q02QB2_PSEAB,R8ZAG1_PSEAI,R9ZFG0_PSEAI,S0I491_PSEAI,S0IA80_PSEAI,S0IHH2_PSEAI,S7TCL8_PSEAI,S7TL08_PSEAI	UNIPROT_131112.fasta	47788.9	0.999	1	1	3	0.0019	0.0799	TKGGLEVATTDKEFSFK
140430_2D_CID_HCD	2D	140430_2D_S2_B_HCD 73959	Pyrophosphate-specific outer membrane porin OprO OS=Pseudomonas aeruginosa C3719 GN=PACG_02211 PE=4 SV=1	A3KWV4_PSEAI,A3L683_PSEAI,B7V7H7_PSEA8,G2UF07_PSEAI,G4LQQ9_PSEAI,G5FN97_9PSED,H3T0L9_PSEAE,H3TI66_PSEAE,I1AFR9_PSEAI,I6SPS0_PSEAI,K0Y1J7_PSEAI,K1CV46_PSEAI,K1CY23_PSEAI,K1DH50_PSEAI,M1Y3R5_PSEAI,M3BUC3_PSEAI,N2CS47_9PSED,N2DA04_PSEAI,N4WI68_PSEAI,PORO_PSEAE,Q02QB2_PSEAB,R8ZAG1_PSEAI,R9ZFG0_PSEAI,S0I491_PSEAI,S0IA80_PSEAI,S0IHH2_PSEAI,S7TCL8_PSEAI,S7TL08_PSEAI	UNIPROT_131112.fasta	47788.9	0.999	1	1	3	0.0019	0.0799	YDNIKVEDDNVVADTATR
140430_2D_CID_HCD	2D	140430_2D_S2_B_HCD 73959	50S ribosomal protein L18 OS=Pseudomonas aeruginosa C3719 GN=rplR PE=3 SV=1	A3KZC1_PSEAI,E2RXU0_PSEAI,E3A4H3_PSEAI,G2L8Q4_PSEAI,G2U3W6_PSEAI,G4LEM1_PSEAI,G5G2J1_9PSED,H3T4E2_PSEAE,H3T7K2_PSEAE,I1A8K8_PSEAI,I6RT61_PSEAI,J6Z8A2_PSEAI,K0XU91_PSEAI,K1BYQ7_PSEAI,K1D2S4_PSEAI,K1D3D3_PSEAI,K1DL85_PSEAI,K1EI49_PSEAI,M1YE16_PSEAI,M2UQF2_PSEAI,M3BDZ2_PSEAI,M9RVP8_PSEAI,N2CMD8_PSEAI,N2CQC8_9PSED,N4W439_PSEAI,R8Z6K6_PSEAI,R9ZIT8_PSEAI,RL18_PSEA7,RL18_PSEA8,RL18_PSEAB,RL18_PSEAE,S0HQ…	UNIPROT_131112.fasta	12661.8	1	3	4	4	0.0025	0.276	AAGVTQVAFDR
140430_2D_CID_HCD	2D	140430_2D_S2_B_HCD 73959	50S ribosomal protein L18 OS=Pseudomonas aeruginosa C3719 GN=rplR PE=3 SV=1	A3KZC1_PSEAI,E2RXU0_PSEAI,E3A4H3_PSEAI,G2L8Q4_PSEAI,G2U3W6_PSEAI,G4LEM1_PSEAI,G5G2J1_9PSED,H3T4E2_PSEAE,H3T7K2_PSEAE,I1A8K8_PSEAI,I6RT61_PSEAI,J6Z8A2_PSEAI,K0XU91_PSEAI,K1BYQ7_PSEAI,K1D2S4_PSEAI,K1D3D3_PSEAI,K1DL85_PSEAI,K1EI49_PSEAI,M1YE16_PSEAI,M2UQF2_PSEAI,M3BDZ2_PSEAI,M9RVP8_PSEAI,N2CMD8_PSEAI,N2CQC8_9PSED,N4W439_PSEAI,R8Z6K6_PSEAI,R9ZIT8_PSEAI,RL18_PSEA7,RL18_PSEA8,RL18_PSEAB,RL18_PSEAE,S0HQ…	UNIPROT_131112.fasta	12661.8	1	3	4	4	0.0025	0.276	VGQLVAER
140430_2D_CID_HCD	2D	140430_2D_S2_B_HCD 73959	50S ribosomal protein L18 OS=Pseudomonas aeruginosa C3719 GN=rplR PE=3 SV=1	A3KZC1_PSEAI,E2RXU0_PSEAI,E3A4H3_PSEAI,G2L8Q4_PSEAI,G2U3W6_PSEAI,G4LEM1_PSEAI,G5G2J1_9PSED,H3T4E2_PSEAE,H3T7K2_PSEAE,I1A8K8_PSEAI,I6RT61_PSEAI,J6Z8A2_PSEAI,K0XU91_PSEAI,K1BYQ7_PSEAI,K1D2S4_PSEAI,K1D3D3_PSEAI,K1DL85_PSEAI,K1EI49_PSEAI,M1YE16_PSEAI,M2UQF2_PSEAI,M3BDZ2_PSEAI,M9RVP8_PSEAI,N2CMD8_PSEAI,N2CQC8_9PSED,N4W439_PSEAI,R8Z6K6_PSEAI,R9ZIT8_PSEAI,RL18_PSEA7,RL18_PSEA8,RL18_PSEAB,RL18_PSEAE,S0HQ…	UNIPROT_131112.fasta	12661.8	1	3	4	4	0.0025	0.276	VLASASTLDKDLR
140430_2D_CID_HCD	2D	140430_2D_S2_B_HCD 73959	Peptidoglycan associated lipoprotein OprL OS=Pseudomonas aeruginosa C3719 GN=PACG_05518 PE=3 SV=1	A3L5N2_PSEAI,A3LML6_PSEAI,A6V9Z9_PSEA7,B7UXV9_PSEA8,E2ZPZ0_PSEAI,G2L2T5_PSEAI,G2UE80_PSEAI,G4LPR0_PSEAI,G5FXK7_9PSED,H3SRV7_PSEAE,H3T6T3_PSEAE,H6WE81_PSEAI,I1AI29_PSEAI,I6SMT0_PSEAI,J7DBR7_PSEAI,K0XWA4_PSEAI,K1BS82_PSEAI,K1BWF0_PSEAI,K1CB46_PSEAI,K1CMX8_PSEAI,K1DYH7_PSEAI,M1Z561_PSEAI,M2VZG5_PSEAI,M2ZSM2_PSEAI,M4X314_PSEDE,M9S3R8_PSEAI,N2CGK3_9PSED,N2CWY2_PSEAI,N4W6P9_PSEAI,PAL_PSEAE,Q02ID5_PSEAB…	UNIPROT_131112.fasta	17925.1	1	1	1	1	0.0006	0.0595	VVLEGHTDER
140430_2D_CID_HCD	2D	140430_2D_S2_B_HCD 73959	Uncharacterized protein OS=Otolemur garnettii GN=KRT1 PE=3 SV=1	H0WUU3_OTOGA	UNIPROT_131112.fasta	66545.4	0.11	0	0	0	0	0.0154	NKYEDEINKR
140430_2D_CID_HCD	2D	140430_2D_S2_B_HCD 73959	Cytokeratin-1 OS=Macaca mulatta GN=KRT1 PE=2 SV=1	F7B786_MACMU	UNIPROT_131112.fasta	65210.4	0.505	0	0	2	0.0013	0.0849	NKYEDEINKR
140430_2D_CID_HCD	2D	140430_2D_S2_B_HCD 73959	Cytokeratin-1 OS=Macaca mulatta GN=KRT1 PE=2 SV=1	F7B786_MACMU	UNIPROT_131112.fasta	65210.4	0.505	0	0	2	0.0013	0.0849	SLNNQFASFIDKVR
140430_2D_CID_HCD	2D	140430_2D_S2_B_HCD 73959	Cytokeratin-1 OS=Macaca mulatta GN=KRT1 PE=2 SV=1	F7B786_MACMU	UNIPROT_131112.fasta	65210.4	0.505	0	0	2	0.0013	0.0849	WELLQQVDTSTR
140430_2D_CID_HCD	2D	140430_2D_S2_B_HCD 73959	Cytokeratin-1 OS=Macaca mulatta GN=KRT1 PE=2 SV=1	F7B786_MACMU	UNIPROT_131112.fasta	65210.4	0.505	0	0	2	0.0013	0.0849	YEELQITAGR
140430_2D_CID_HCD	2D	140430_2D_S2_B_HCD 73959	START domain-containing protein OS=Thanatephorus cucumeris (strain AG1-IA) GN=AG1IA_00892 PE=4 SV=1	L8X7K2_THACA	UNIPROT_131112.fasta	41462.8	1	1	1	1	0.0006	0.0342	ATLTCAGWSVVPR
140430_2D_CID_HCD	2D	140430_2D_S2_B_HCD 73959	Jacalin domain-containing protein OS=Thanatephorus cucumeris (strain AG1-IA) GN=AG1IA_02967 PE=4 SV=1	L8X1N3_THACA	UNIPROT_131112.fasta	68477.2	1	5	6	6	0.0038	0.12	AIEEALKEPNATDQHEALR
140430_2D_CID_HCD	2D	140430_2D_S2_B_HCD 73959	Jacalin domain-containing protein OS=Thanatephorus cucumeris (strain AG1-IA) GN=AG1IA_02967 PE=4 SV=1	L8X1N3_THACA	UNIPROT_131112.fasta	68477.2	1	5	6	6	0.0038	0.12	GPDVMQMIDR
140430_2D_CID_HCD	2D	140430_2D_S2_B_HCD 73959	Jacalin domain-containing protein OS=Thanatephorus cucumeris (strain AG1-IA) GN=AG1IA_02967 PE=4 SV=1	L8X1N3_THACA	UNIPROT_131112.fasta	68477.2	1	5	6	6	0.0038	0.12	LLSQPNALWR
140430_2D_CID_HCD	2D	140430_2D_S2_B_HCD 73959	Jacalin domain-containing protein OS=Thanatephorus cucumeris (strain AG1-IA) GN=AG1IA_02967 PE=4 SV=1	L8X1N3_THACA	UNIPROT_131112.fasta	68477.2	1	5	6	6	0.0038	0.12	QTLTGDSATFRPPDR
140430_2D_CID_HCD	2D	140430_2D_S2_B_HCD 73959	Jacalin domain-containing protein OS=Thanatephorus cucumeris (strain AG1-IA) GN=AG1IA_02967 PE=4 SV=1	L8X1N3_THACA	UNIPROT_131112.fasta	68477.2	1	5	6	6	0.0038	0.12	TPAVGAAFPFAFDGAALGVK
140430_2D_CID_HCD	2D	140430_2D_S2_B_HCD 73959	Keratin, type II cytoskeletal 2 epidermal OS=Homo sapiens GN=KRT2 PE=1 SV=2	K22E_HUMAN	UNIPROT_131112.fasta	65433.9	1	4	4	4	0.0025	0.1	GFSSGSAVVSGGSR
140430_2D_CID_HCD	2D	140430_2D_S2_B_HCD 73959	Keratin, type II cytoskeletal 2 epidermal OS=Homo sapiens GN=KRT2 PE=1 SV=2	K22E_HUMAN	UNIPROT_131112.fasta	65433.9	1	4	4	4	0.0025	0.1	IEISELNR
140430_2D_CID_HCD	2D	140430_2D_S2_B_HCD 73959	Keratin, type II cytoskeletal 2 epidermal OS=Homo sapiens GN=KRT2 PE=1 SV=2	K22E_HUMAN	UNIPROT_131112.fasta	65433.9	1	4	4	4	0.0025	0.1	KYEDEINKR
140430_2D_CID_HCD	2D	140430_2D_S2_B_HCD 73959	Keratin, type II cytoskeletal 2 epidermal OS=Homo sapiens GN=KRT2 PE=1 SV=2	K22E_HUMAN	UNIPROT_131112.fasta	65433.9	1	4	4	4	0.0025	0.1	NVQDAIADAEQR
140430_2D_CID_HCD	2D	140430_2D_S2_B_HCD 73959	Keratin, type II cytoskeletal 2 epidermal OS=Homo sapiens GN=KRT2 PE=1 SV=2	K22E_HUMAN	UNIPROT_131112.fasta	65433.9	1	4	4	4	0.0025	0.1	SKEEAEALYHSK
140430_2D_CID_HCD	2D	140430_2D_S2_B_HCD 73959	Keratin, type II cytoskeletal 2 epidermal OS=Homo sapiens GN=KRT2 PE=1 SV=2	K22E_HUMAN	UNIPROT_131112.fasta	65433.9	1	4	4	4	0.0025	0.1	SLVGLGGTK
140430_2D_CID_HCD	2D	140430_2D_S2_B_HCD 73959	Keratin, type I cytoskeletal 9 OS=Homo sapiens GN=KRT9 PE=1 SV=3	K1C9_HUMAN	UNIPROT_131112.fasta	62065.9	1	2	2	3	0.0019	0.0642	FSSSSGYGGGSSR
140430_2D_CID_HCD	2D	140430_2D_S2_B_HCD 73959	Keratin, type I cytoskeletal 9 OS=Homo sapiens GN=KRT9 PE=1 SV=3	K1C9_HUMAN	UNIPROT_131112.fasta	62065.9	1	2	2	3	0.0019	0.0642	QGVDADINGLR
140430_2D_CID_HCD	2D	140430_2D_S2_B_HCD 73959	Keratin, type I cytoskeletal 9 OS=Homo sapiens GN=KRT9 PE=1 SV=3	K1C9_HUMAN	UNIPROT_131112.fasta	62065.9	1	2	2	3	0.0019	0.0642	SGGGGGGGLGSGGSIR
140430_2D_CID_HCD	2D	140430_2D_S2_B_HCD 73959	Keratin, type I cytoskeletal 16 OS=Homo sapiens GN=KRT16 PE=1 SV=4	K1C16_HUMAN	UNIPROT_131112.fasta	51269	0.364	0	0	1	0.0006	0.019	VTMQNLNDR
140430_2D_CID_HCD	2D	140430_2D_S2_B_HCD 73959	Keratin, type I cytoskeletal 10 OS=Homo sapiens GN=KRT10 PE=1 SV=6	K1C10_HUMAN	UNIPROT_131112.fasta	58828.8	1	0	0	1	0.0006	0.0154	VTMQNLNDR
140430_2D_CID_HCD	2D	140430_2D_S2_B_HCD 73959	Electron transfer flavoprotein alpha-subunit OS=Pseudomonas aeruginosa C3719 GN=PACG_01880 PE=4 SV=1	A3KVY7_PSEAI,A3LBU7_PSEAI,B7V2Z0_PSEA8,E2ZW37_PSEAI,ETFA_PSEAE,G2L928_PSEAI,G2UCB3_PSEAI,G4LNW0_PSEAI,G5FP84_9PSED,H3T050_PSEAE,H3TJU1_PSEAE,I1AAP5_PSEAI,I6RJH0_PSEAI,J7DDS1_PSEAI,K0XR27_PSEAI,K1C0D0_PSEAI,K1CPH8_PSEAI,K1CPL6_PSEAI,K1DGC6_PSEAI,M1Y3D7_PSEAI,M2ZHN2_PSEAI,M9S0J7_PSEAI,N2D2Y8_PSEAI,N2DBT5_9PSED,N4WIX4_PSEAI,Q02PB4_PSEAB,R8ZAQ6_PSEAI,R9ZI55_PSEAI,S0ICM1_PSEAI,S0IH33_PSEAI,S0IWF1_PSEA…	UNIPROT_131112.fasta	31422.3	0.966	0	0	1	0.0006	0.0291	LGAAVGASR
140430_2D_CID_HCD	2D	140430_2D_S2_B_HCD 73959	Polyhydroxyalkanoate synthesis protein PhaF OS=Pseudomonas aeruginosa 39016 GN=PA39016_002230079 PE=4 SV=1	E3A118_PSEAI	UNIPROT_131112.fasta	45187.6	1	3	3	3	0.0019	0.0814	LDELSAVLER
140430_2D_CID_HCD	2D	140430_2D_S2_B_HCD 73959	Polyhydroxyalkanoate synthesis protein PhaF OS=Pseudomonas aeruginosa 39016 GN=PA39016_002230079 PE=4 SV=1	E3A118_PSEAI	UNIPROT_131112.fasta	45187.6	1	3	3	3	0.0019	0.0814	LTGVSVKPAAK
140430_2D_CID_HCD	2D	140430_2D_S2_B_HCD 73959	Polyhydroxyalkanoate synthesis protein PhaF OS=Pseudomonas aeruginosa 39016 GN=PA39016_002230079 PE=4 SV=1	E3A118_PSEAI	UNIPROT_131112.fasta	45187.6	1	3	3	3	0.0019	0.0814	SLVTSQVDSANDSVK
140430_2D_CID_HCD	2D	140430_2D_S2_B_HCD 73959	Elongation factor Tu OS=Pseudomonas aeruginosa (strain LESB58) GN=tufB PE=3 SV=1	B7V630_PSEA8,EFTU_PSEA7,EFTU_PSEAB,EFTU_PSEAE,G2L8M4_PSEAI,G2L8N6_PSEAI,G4LEN9_PSEAI,G4LFM3_PSEAI,H3T6P3_PSEAE,I1A8J0_PSEAI,I1ACI5_PSEAI,I6RGA8_PSEAI,K0XUB4_PSEAI,K1D5S4_PSEAI,K1DQZ2_PSEAI,M1YE54_PSEAI,M1YSU3_PSEAI,M9S0B1_PSEAI,N2CVZ8_PSEAI,N2CZI8_9PSED,N4VQF0_PSEAI,R8Z722_PSEAI,R9ZQG7_PSEAI,S0I1R1_PSEAI,S0J2Y6_PSEAI,S0JAD0_PSEAI	UNIPROT_131112.fasta	43369.4	1	1	1	4	0.0025	0.128	AGENVGILLR
140430_2D_CID_HCD	2D	140430_2D_S2_B_HCD 73959	Elongation factor Tu OS=Pseudomonas aeruginosa (strain LESB58) GN=tufB PE=3 SV=1	B7V630_PSEA8,EFTU_PSEA7,EFTU_PSEAB,EFTU_PSEAE,G2L8M4_PSEAI,G2L8N6_PSEAI,G4LEN9_PSEAI,G4LFM3_PSEAI,H3T6P3_PSEAE,I1A8J0_PSEAI,I1ACI5_PSEAI,I6RGA8_PSEAI,K0XUB4_PSEAI,K1D5S4_PSEAI,K1DQZ2_PSEAI,M1YE54_PSEAI,M1YSU3_PSEAI,M9S0B1_PSEAI,N2CVZ8_PSEAI,N2CZI8_9PSED,N4VQF0_PSEAI,R8Z722_PSEAI,R9ZQG7_PSEAI,S0I1R1_PSEAI,S0J2Y6_PSEAI,S0JAD0_PSEAI	UNIPROT_131112.fasta	43369.4	1	1	1	4	0.0025	0.128	LVETLDSYIPEPVR
140430_2D_CID_HCD	2D	140430_2D_S2_B_HCD 73959	Elongation factor Tu OS=Pseudomonas aeruginosa (strain LESB58) GN=tufB PE=3 SV=1	B7V630_PSEA8,EFTU_PSEA7,EFTU_PSEAB,EFTU_PSEAE,G2L8M4_PSEAI,G2L8N6_PSEAI,G4LEN9_PSEAI,G4LFM3_PSEAI,H3T6P3_PSEAE,I1A8J0_PSEAI,I1ACI5_PSEAI,I6RGA8_PSEAI,K0XUB4_PSEAI,K1D5S4_PSEAI,K1DQZ2_PSEAI,M1YE54_PSEAI,M1YSU3_PSEAI,M9S0B1_PSEAI,N2CVZ8_PSEAI,N2CZI8_9PSED,N4VQF0_PSEAI,R8Z722_PSEAI,R9ZQG7_PSEAI,S0I1R1_PSEAI,S0J2Y6_PSEAI,S0JAD0_PSEAI	UNIPROT_131112.fasta	43369.4	1	1	1	4	0.0025	0.128	NKPHVNVGTIGHVDHGK
140430_2D_CID_HCD	2D	140430_2D_S2_B_HCD 73959	Elongation factor Tu OS=Pseudomonas aeruginosa (strain LESB58) GN=tufB PE=3 SV=1	B7V630_PSEA8,EFTU_PSEA7,EFTU_PSEAB,EFTU_PSEAE,G2L8M4_PSEAI,G2L8N6_PSEAI,G4LEN9_PSEAI,G4LFM3_PSEAI,H3T6P3_PSEAE,I1A8J0_PSEAI,I1ACI5_PSEAI,I6RGA8_PSEAI,K0XUB4_PSEAI,K1D5S4_PSEAI,K1DQZ2_PSEAI,M1YE54_PSEAI,M1YSU3_PSEAI,M9S0B1_PSEAI,N2CVZ8_PSEAI,N2CZI8_9PSED,N4VQF0_PSEAI,R8Z722_PSEAI,R9ZQG7_PSEAI,S0I1R1_PSEAI,S0J2Y6_PSEAI,S0JAD0_PSEAI	UNIPROT_131112.fasta	43369.4	1	1	1	4	0.0025	0.128	TTCTGVEMFR
140430_2D_CID_HCD	2D	140430_2D_S2_B_HCD 73959	PilA OS=Pseudomonas aeruginosa GN=pilA PE=3 SV=1	A3RJ49_PSEAI,B7V067_PSEA8,FMK1_PSEAI,K1BV21_PSEAI	UNIPROT_131112.fasta	16278	1	4	4	4	0.0025	0.422	GAVITVSR
140430_2D_CID_HCD	2D	140430_2D_S2_B_HCD 73959	PilA OS=Pseudomonas aeruginosa GN=pilA PE=3 SV=1	A3RJ49_PSEAI,B7V067_PSEA8,FMK1_PSEAI,K1BV21_PSEAI	UNIPROT_131112.fasta	16278	1	4	4	4	0.0025	0.422	SQIQVTDNKDGTVELVATLGK
140430_2D_CID_HCD	2D	140430_2D_S2_B_HCD 73959	PilA OS=Pseudomonas aeruginosa GN=pilA PE=3 SV=1	A3RJ49_PSEAI,B7V067_PSEA8,FMK1_PSEAI,K1BV21_PSEAI	UNIPROT_131112.fasta	16278	1	4	4	4	0.0025	0.422	TAAESAILEGKEIVSSATPK
140430_2D_CID_HCD	2D	140430_2D_S2_B_HCD 73959	PilA OS=Pseudomonas aeruginosa GN=pilA PE=3 SV=1	A3RJ49_PSEAI,B7V067_PSEA8,FMK1_PSEAI,K1BV21_PSEAI	UNIPROT_131112.fasta	16278	1	4	4	4	0.0025	0.422	TPTAWKPNYAPANCPK
140430_2D_CID_HCD	2D	140430_2D_S2_B_HCD 73959	Dihydrolipoyl dehydrogenase OS=Pseudomonas aeruginosa C3719 GN=PACG_00556 PE=3 SV=1	A3KSE9_PSEAI,A3L7E8_PSEAI,A6V7K6_PSEA7,B7UVD4_PSEA8,DLDH2_PSEAE,DLDH_PSEFL,E2ZRZ4_PSEAI,G2LB46_PSEAI,G2UI47_PSEAI,G4LB49_PSEAI,G5FTX9_9PSED,H3T1Q0_PSEAE,H3TGU7_PSEAE,I1ADT4_PSEAI,I6SV26_PSEAI,J7A0T2_PSEAI,K0XXY8_PSEAI,K1BVM3_PSEAI,K1CGJ5_PSEAI,K1CY30_PSEAI,K1DE94_PSEAI,K4HTY9_PSEAI,K4HTZ5_PSEAI,K4HVD5_PSEAI,K4HZ55_PSEAI,M1Z5U4_PSEAI,M2WQU2_PSEAI,M2ZPS2_PSEAI,M9S1Y9_PSEAI,N2C8X1_9PSED,N2C952_PSEAI…	UNIPROT_131112.fasta	50164.6	0.998	0	0	1	0.0006	0.023	ASEEGVMVAER
140430_2D_CID_HCD	2D	140430_2D_S2_B_HCD 73959	Uncharacterized protein OS=Macaca mulatta GN=KRT5 PE=3 SV=1	F7HGY2_MACMU,G3QK09_GORGO,G3QKU2_GORGO,G3RW31_GORGO,H2NHD7_PONAB,K2C5_HUMAN	UNIPROT_131112.fasta	62379.6	0.944	0	0	0	0	0.0169	NKYEDEINKR
140430_2D_CID_HCD	2D	140430_2D_S2_B_HCD 73959	Uncharacterized protein OS=Macaca mulatta GN=KRT14 PE=2 SV=1	F7H312_MACMU,H2NVQ7_PONAB,H2QCZ7_PANTR,K1C14_HUMAN	UNIPROT_131112.fasta	51562.5	0.054	0	0	1	0.0006	0.0189	VTMQNLNDR
140430_2D_CID_HCD	2D	140430_2D_S2_B_HCD 73959	Ubiquitin-activating enzyme E1 OS=Thanatephorus cucumeris (strain AG1-IB / isolate 7/3/14) GN=ptr3 PE=4 SV=1	M5BN16_THACB	UNIPROT_131112.fasta	20926.1	1	1	1	1	0.0006	0.0674	GLFGSAFNDFGPK
140430_2D_CID_HCD	2D	140430_2D_S2_B_HCD 73959	Heat shock 70 kDa protein OS=Thanatephorus cucumeris (strain AG1-IA) GN=AG1IA_01161 PE=3 SV=1	L8X715_THACA	UNIPROT_131112.fasta	180817	0.98	0	0	1	0.0006	0.0065	FELSGIPPAPR
140430_2D_CID_HCD	2D	140430_2D_S2_B_HCD 73959	50S ribosomal protein L10 OS=Pseudomonas aeruginosa C3719 GN=rplJ PE=3 SV=1	A3KZE3_PSEAI,E3A4J7_PSEAI,G2L8M9_PSEAI,G2U3U2_PSEAI,G4LEP6_PSEAI,G5G2L8_9PSED,H3T2A2_PSEAE,H3TIS0_PSEAE,I1ACJ0_PSEAI,I6RT36_PSEAI,J7DFX9_PSEAI,K0XUB0_PSEAI,K1CPF4_PSEAI,K1CTS7_PSEAI,K1D235_PSEAI,K1DL65_PSEAI,K1DWG9_PSEAI,M1YE49_PSEAI,M2UUA8_PSEAI,M3BDT0_PSEAI,M9S0B4_PSEAI,N2CMG0_PSEAI,N2CQF9_9PSED,N4VQF7_PSEAI,R8Z716_PSEAI,R9ZKJ6_PSEAI,RL10_PSEA7,RL10_PSEA8,RL10_PSEAB,RL10_PSEAE,S0HQJ1_PSEAI,S0IL…	UNIPROT_131112.fasta	17634.5	1	1	1	1	0.0006	0.0663	AALSAVVADAR
140430_2D_CID_HCD	2D	140430_2D_S2_B_HCD 73959	ATP synthase subunit beta OS=Thanatephorus cucumeris (strain AG1-IA) GN=AG1IA_00205 PE=3 SV=1	L8XAN8_THACA	UNIPROT_131112.fasta	64275	0.998	1	1	1	0.0006	0.0251	IVGQEHYEVATATQK
140430_2D_CID_HCD	2D	140430_2D_S2_B_HCD 73959	Uncharacterized protein OS=Thanatephorus cucumeris (strain AG1-IA) GN=AG1IA_09275 PE=4 SV=1	L8WFF6_THACA	UNIPROT_131112.fasta	20770.2	1	4	6	7	0.0044	0.469	DAHTNIGDSEHPGGMK
140430_2D_CID_HCD	2D	140430_2D_S2_B_HCD 73959	Uncharacterized protein OS=Thanatephorus cucumeris (strain AG1-IA) GN=AG1IA_09275 PE=4 SV=1	L8WFF6_THACA	UNIPROT_131112.fasta	20770.2	1	4	6	7	0.0044	0.469	LNPDDGGGQYDSSGGDGGQGNPQGSVCLGYNHYVELVEPAEKR
140430_2D_CID_HCD	2D	140430_2D_S2_B_HCD 73959	Uncharacterized protein OS=Thanatephorus cucumeris (strain AG1-IA) GN=AG1IA_09275 PE=4 SV=1	L8WFF6_THACA	UNIPROT_131112.fasta	20770.2	1	4	6	7	0.0044	0.469	LPDNFWSNIAFASGTSSR
140430_2D_CID_HCD	2D	140430_2D_S2_B_HCD 73959	Uncharacterized protein OS=Thanatephorus cucumeris (strain AG1-IA) GN=AG1IA_09275 PE=4 SV=1	L8WFF6_THACA	UNIPROT_131112.fasta	20770.2	1	4	6	7	0.0044	0.469	YAQLTGCIRPETLSR
140430_2D_CID_HCD	2D	140430_2D_S2_B_HCD 73959	Disulfide isomerase OS=Thanatephorus cucumeris (strain AG1-IA) GN=AG1IA_00085 PE=3 SV=1	L8X9Z5_THACA	UNIPROT_131112.fasta	54952.3	1	3	4	4	0.0025	0.0963	AAAEDHRDDYLFGLATDAAAIK
140430_2D_CID_HCD	2D	140430_2D_S2_B_HCD 73959	Disulfide isomerase OS=Thanatephorus cucumeris (strain AG1-IA) GN=AG1IA_00085 PE=3 SV=1	L8X9Z5_THACA	UNIPROT_131112.fasta	54952.3	1	3	4	4	0.0025	0.0963	LAPIYDQLGEQYADQKDK
140430_2D_CID_HCD	2D	140430_2D_S2_B_HCD 73959	Disulfide isomerase OS=Thanatephorus cucumeris (strain AG1-IA) GN=AG1IA_00085 PE=3 SV=1	L8X9Z5_THACA	UNIPROT_131112.fasta	54952.3	1	3	4	4	0.0025	0.0963	VAEFTSVAK
140430_2D_CID_HCD	2D	140430_2D_S2_B_HCD 73959	Keratin 1 OS=Homo sapiens GN=KRT1 PE=3 SV=1	H6VRF8_HUMAN,H6VRG0_HUMAN,H6VRG1_HUMAN,H6VRG3_HUMAN,K2C1_HUMAN	UNIPROT_131112.fasta	66040.3	0.998	0	0	2	0.0013	0.0839	IEISELNR
140430_2D_CID_HCD	2D	140430_2D_S2_B_HCD 73959	Keratin 1 OS=Homo sapiens GN=KRT1 PE=3 SV=1	H6VRF8_HUMAN,H6VRG0_HUMAN,H6VRG1_HUMAN,H6VRG3_HUMAN,K2C1_HUMAN	UNIPROT_131112.fasta	66040.3	0.998	0	0	2	0.0013	0.0839	NKYEDEINKR
140430_2D_CID_HCD	2D	140430_2D_S2_B_HCD 73959	Keratin 1 OS=Homo sapiens GN=KRT1 PE=3 SV=1	H6VRF8_HUMAN,H6VRG0_HUMAN,H6VRG1_HUMAN,H6VRG3_HUMAN,K2C1_HUMAN	UNIPROT_131112.fasta	66040.3	0.998	0	0	2	0.0013	0.0839	SLNNQFASFIDKVR
140430_2D_CID_HCD	2D	140430_2D_S2_B_HCD 73959	Keratin 1 OS=Homo sapiens GN=KRT1 PE=3 SV=1	H6VRF8_HUMAN,H6VRG0_HUMAN,H6VRG1_HUMAN,H6VRG3_HUMAN,K2C1_HUMAN	UNIPROT_131112.fasta	66040.3	0.998	0	0	2	0.0013	0.0839	WELLQQVDTSTR
140430_2D_CID_HCD	2D	140430_2D_S2_B_HCD 73959	Keratin 1 OS=Homo sapiens GN=KRT1 PE=3 SV=1	H6VRF8_HUMAN,H6VRG0_HUMAN,H6VRG1_HUMAN,H6VRG3_HUMAN,K2C1_HUMAN	UNIPROT_131112.fasta	66040.3	0.998	0	0	2	0.0013	0.0839	YEELQITAGR
140430_2D_CID_HCD	2D	140430_2D_S3_C_HCD 73961	Uncharacterized protein OS=Thanatephorus cucumeris (strain AG1-IA) GN=AG1IA_08824 PE=4 SV=1	L8WK65_THACA	UNIPROT_131112.fasta	73624.8	1	2	3	5	0.0035	0.0407	AVGHVIKEPFTLEPK
140430_2D_CID_HCD	2D	140430_2D_S3_C_HCD 73961	Uncharacterized protein OS=Thanatephorus cucumeris (strain AG1-IA) GN=AG1IA_08824 PE=4 SV=1	L8WK65_THACA	UNIPROT_131112.fasta	73624.8	1	2	3	5	0.0035	0.0407	LPVVYDDEGIVR
140430_2D_CID_HCD	2D	140430_2D_S3_C_HCD 73961	Keratin, type I cytoskeletal 10 OS=Homo sapiens GN=KRT10 PE=1 SV=6	K1C10_HUMAN	UNIPROT_131112.fasta	58828.8	1	1	1	1	0.0007	0.024	SLLEGEGSSGGGGR
140430_2D_CID_HCD	2D	140430_2D_S3_C_HCD 73961	Redoxin domain-containing protein OS=Thanatephorus cucumeris (strain AG1-IA) GN=AG1IA_08484 PE=4 SV=1	L8WH08_THACA	UNIPROT_131112.fasta	37497.8	1	3	4	7	0.005	0.115	DKGVDQVVVVAANDPFVMSGWGR
140430_2D_CID_HCD	2D	140430_2D_S3_C_HCD 73961	Redoxin domain-containing protein OS=Thanatephorus cucumeris (strain AG1-IA) GN=AG1IA_08484 PE=4 SV=1	L8WH08_THACA	UNIPROT_131112.fasta	37497.8	1	3	4	7	0.005	0.115	KLGLSVDLTGHGLGER
140430_2D_CID_HCD	2D	140430_2D_S3_C_HCD 73961	Redoxin domain-containing protein OS=Thanatephorus cucumeris (strain AG1-IA) GN=AG1IA_08484 PE=4 SV=1	L8WH08_THACA	UNIPROT_131112.fasta	37497.8	1	3	4	7	0.005	0.115	LGLSVDLTGHGLGER
140430_2D_CID_HCD	2D	140430_2D_S3_C_HCD 73961	Keratin 1 OS=Homo sapiens GN=KRT1 PE=3 SV=1	H6VRF8_HUMAN,H6VRG0_HUMAN,H6VRG1_HUMAN,H6VRG3_HUMAN,K2C1_HUMAN	UNIPROT_131112.fasta	66040.3	0.607	0	0	0	0	0.0124	IEISELNR
140430_2D_CID_HCD	2D	140430_2D_S3_C_HCD 73961	Keratin, type I cytoskeletal 9 OS=Homo sapiens GN=KRT9 PE=1 SV=3	K1C9_HUMAN	UNIPROT_131112.fasta	62065.9	1	1	1	2	0.0014	0.0465	FSSSSGYGGGSSR
140430_2D_CID_HCD	2D	140430_2D_S3_C_HCD 73961	Keratin, type I cytoskeletal 9 OS=Homo sapiens GN=KRT9 PE=1 SV=3	K1C9_HUMAN	UNIPROT_131112.fasta	62065.9	1	1	1	2	0.0014	0.0465	SGGGGGGGLGSGGSIR
140430_2D_CID_HCD	2D	140430_2D_S3_C_HCD 73961	START domain-containing protein OS=Thanatephorus cucumeris (strain AG1-IA) GN=AG1IA_00892 PE=4 SV=1	L8X7K2_THACA	UNIPROT_131112.fasta	41462.8	0.669	0	0	1	0.0007	0.0237	FASGALLER
140430_2D_CID_HCD	2D	140430_2D_S3_C_HCD 73961	Keratin, type II cytoskeletal 2 epidermal OS=Homo sapiens GN=KRT2 PE=1 SV=2	K22E_HUMAN	UNIPROT_131112.fasta	65433.9	0.35	0	0	0	0	0.0125	IEISELNR
140430_2D_CID_HCD	2D	140430_2D_S3_C_HCD 73961	ATP synthase subunit beta OS=Wallemia ichthyophaga (strain EXF-994 / CBS 113033) GN=J056_003321 PE=3 SV=1	R9AKN9_WALI9	UNIPROT_131112.fasta	56768.9	0.986	1	1	1	0.0007	0.0397	IPSAVGYQPTLSTDMGSMQER
140430_2D_CID_HCD	2D	140430_2D_S3_C_HCD 73961	Inorganic diphosphatase OS=Thanatephorus cucumeris (strain AG1-IA) GN=AG1IA_05668 PE=4 SV=1	L8WU57_THACA	UNIPROT_131112.fasta	17012.9	1	3	3	5	0.0035	0.397	IPDGKPENAFAFSGEAK
140430_2D_CID_HCD	2D	140430_2D_S3_C_HCD 73961	Inorganic diphosphatase OS=Thanatephorus cucumeris (strain AG1-IA) GN=AG1IA_05668 PE=4 SV=1	L8WU57_THACA	UNIPROT_131112.fasta	17012.9	1	3	3	5	0.0035	0.397	KPPAPIDPSISK
140430_2D_CID_HCD	2D	140430_2D_S3_C_HCD 73961	Inorganic diphosphatase OS=Thanatephorus cucumeris (strain AG1-IA) GN=AG1IA_05668 PE=4 SV=1	L8WU57_THACA	UNIPROT_131112.fasta	17012.9	1	3	3	5	0.0035	0.397	LITGETPAK
140430_2D_CID_HCD	2D	140430_2D_S3_C_HCD 73961	Inorganic diphosphatase OS=Thanatephorus cucumeris (strain AG1-IA) GN=AG1IA_05668 PE=4 SV=1	L8WU57_THACA	UNIPROT_131112.fasta	17012.9	1	3	3	5	0.0035	0.397	LNDIEDVER
140430_2D_CID_HCD	2D	140430_2D_S3_C_HCD 73961	Inorganic diphosphatase OS=Thanatephorus cucumeris (strain AG1-IA) GN=AG1IA_05668 PE=4 SV=1	L8WU57_THACA	UNIPROT_131112.fasta	17012.9	1	3	3	5	0.0035	0.397	VIVVDVHDPLASK
140430_2D_CID_HCD	2D	140430_2D_S3_C_HCD 73961	14-3-3 protein OS=Thanatephorus cucumeris (strain AG1-IA) GN=AG1IA_00688 PE=3 SV=1	L8X4T0_THACA	UNIPROT_131112.fasta	68354.6	1	3	3	8	0.0057	0.122	AASDVAVTELPPTHPIR
140430_2D_CID_HCD	2D	140430_2D_S3_C_HCD 73961	14-3-3 protein OS=Thanatephorus cucumeris (strain AG1-IA) GN=AG1IA_00688 PE=3 SV=1	L8X4T0_THACA	UNIPROT_131112.fasta	68354.6	1	3	3	8	0.0057	0.122	HLIPSAASGESK
140430_2D_CID_HCD	2D	140430_2D_S3_C_HCD 73961	14-3-3 protein OS=Thanatephorus cucumeris (strain AG1-IA) GN=AG1IA_00688 PE=3 SV=1	L8X4T0_THACA	UNIPROT_131112.fasta	68354.6	1	3	3	8	0.0057	0.122	ICEDILDVLDK
140430_2D_CID_HCD	2D	140430_2D_S3_C_HCD 73961	14-3-3 protein OS=Thanatephorus cucumeris (strain AG1-IA) GN=AG1IA_00688 PE=3 SV=1	L8X4T0_THACA	UNIPROT_131112.fasta	68354.6	1	3	3	8	0.0057	0.122	IVSSIEQKEESK
140430_2D_CID_HCD	2D	140430_2D_S3_C_HCD 73961	14-3-3 protein OS=Thanatephorus cucumeris (strain AG1-IA) GN=AG1IA_00688 PE=3 SV=1	L8X4T0_THACA	UNIPROT_131112.fasta	68354.6	1	3	3	8	0.0057	0.122	VASSDQELTVEER
140430_2D_CID_HCD	2D	140430_2D_S3_C_HCD 73961	14-3-3 protein OS=Thanatephorus cucumeris (strain AG1-IA) GN=AG1IA_00688 PE=3 SV=1	L8X4T0_THACA	UNIPROT_131112.fasta	68354.6	1	3	3	8	0.0057	0.122	YLAEFATGEK
140430_2D_CID_HCD	2D	140430_2D_S3_C_HCD 73961	Pyruvate decarboxylase OS=Thanatephorus cucumeris (strain AG1-IA) GN=AG1IA_01471 PE=3 SV=1	L8X795_THACA	UNIPROT_131112.fasta	252888	1	6	12	13	0.0092	0.0384	ETIQLIELIMPR
140430_2D_CID_HCD	2D	140430_2D_S3_C_HCD 73961	Pyruvate decarboxylase OS=Thanatephorus cucumeris (strain AG1-IA) GN=AG1IA_01471 PE=3 SV=1	L8X795_THACA	UNIPROT_131112.fasta	252888	1	6	12	13	0.0092	0.0384	GYNNIQPYNHQLLLQALSNPDGSQPTK
140430_2D_CID_HCD	2D	140430_2D_S3_C_HCD 73961	Pyruvate decarboxylase OS=Thanatephorus cucumeris (strain AG1-IA) GN=AG1IA_01471 PE=3 SV=1	L8X795_THACA	UNIPROT_131112.fasta	252888	1	6	12	13	0.0092	0.0384	NTSVVSQVLWGSIGYSVGAALGCALAAK
140430_2D_CID_HCD	2D	140430_2D_S3_C_HCD 73961	Pyruvate decarboxylase OS=Thanatephorus cucumeris (strain AG1-IA) GN=AG1IA_01471 PE=3 SV=1	L8X795_THACA	UNIPROT_131112.fasta	252888	1	6	12	13	0.0092	0.0384	SQTELNALLEDETFNK
140430_2D_CID_HCD	2D	140430_2D_S3_C_HCD 73961	Pyruvate decarboxylase OS=Thanatephorus cucumeris (strain AG1-IA) GN=AG1IA_01471 PE=3 SV=1	L8X795_THACA	UNIPROT_131112.fasta	252888	1	6	12	13	0.0092	0.0384	SQTELNALLEDETFNKR
140430_2D_CID_HCD	2D	140430_2D_S3_C_HCD 73961	Pyruvate decarboxylase OS=Thanatephorus cucumeris (strain AG1-IA) GN=AG1IA_01471 PE=3 SV=1	L8X795_THACA	UNIPROT_131112.fasta	252888	1	6	12	13	0.0092	0.0384	VKSQTELNALLEDETFNKR
140430_2D_CID_HCD	2D	140430_2D_S4_D_HCD 73973	14-3-3 protein OS=Thanatephorus cucumeris (strain AG1-IA) GN=AG1IA_00688 PE=3 SV=1	L8X4T0_THACA	UNIPROT_131112.fasta	68354.6	0.998	1	1	1	0.0007	0.0211	VASSDQELTVEER
140430_2D_CID_HCD	2D	140430_2D_S4_D_HCD 73973	Pyrophosphate-specific outer membrane porin OprO OS=Pseudomonas aeruginosa C3719 GN=PACG_02211 PE=4 SV=1	A3KWV4_PSEAI,A3L683_PSEAI,B7V7H7_PSEA8,G2UF07_PSEAI,G4LQQ9_PSEAI,G5FN97_9PSED,H3T0L9_PSEAE,H3TI66_PSEAE,I1AFR9_PSEAI,I6SPS0_PSEAI,K0Y1J7_PSEAI,K1CV46_PSEAI,K1CY23_PSEAI,K1DH50_PSEAI,M1Y3R5_PSEAI,M3BUC3_PSEAI,N2CS47_9PSED,N2DA04_PSEAI,N4WI68_PSEAI,PORO_PSEAE,Q02QB2_PSEAB,R8ZAG1_PSEAI,R9ZFG0_PSEAI,S0I491_PSEAI,S0IA80_PSEAI,S0IHH2_PSEAI,S7TCL8_PSEAI,S7TL08_PSEAI	UNIPROT_131112.fasta	47788.9	0.999	1	1	2	0.0014	0.0639	GGLEVATTDKEFSFK
140430_2D_CID_HCD	2D	140430_2D_S4_D_HCD 73973	Pyrophosphate-specific outer membrane porin OprO OS=Pseudomonas aeruginosa C3719 GN=PACG_02211 PE=4 SV=1	A3KWV4_PSEAI,A3L683_PSEAI,B7V7H7_PSEA8,G2UF07_PSEAI,G4LQQ9_PSEAI,G5FN97_9PSED,H3T0L9_PSEAE,H3TI66_PSEAE,I1AFR9_PSEAI,I6SPS0_PSEAI,K0Y1J7_PSEAI,K1CV46_PSEAI,K1CY23_PSEAI,K1DH50_PSEAI,M1Y3R5_PSEAI,M3BUC3_PSEAI,N2CS47_9PSED,N2DA04_PSEAI,N4WI68_PSEAI,PORO_PSEAE,Q02QB2_PSEAB,R8ZAG1_PSEAI,R9ZFG0_PSEAI,S0I491_PSEAI,S0IA80_PSEAI,S0IHH2_PSEAI,S7TCL8_PSEAI,S7TL08_PSEAI	UNIPROT_131112.fasta	47788.9	0.999	1	1	2	0.0014	0.0639	VEDDNVVADTATR
140430_2D_CID_HCD	2D	140430_2D_S4_D_HCD 73973	50S ribosomal protein L18 OS=Pseudomonas aeruginosa C3719 GN=rplR PE=3 SV=1	A3KZC1_PSEAI,E2RXU0_PSEAI,E3A4H3_PSEAI,G2L8Q4_PSEAI,G2U3W6_PSEAI,G4LEM1_PSEAI,G5G2J1_9PSED,H3T4E2_PSEAE,H3T7K2_PSEAE,I1A8K8_PSEAI,I6RT61_PSEAI,J6Z8A2_PSEAI,K0XU91_PSEAI,K1BYQ7_PSEAI,K1D2S4_PSEAI,K1D3D3_PSEAI,K1DL85_PSEAI,K1EI49_PSEAI,M1YE16_PSEAI,M2UQF2_PSEAI,M3BDZ2_PSEAI,M9RVP8_PSEAI,N2CMD8_PSEAI,N2CQC8_9PSED,N4W439_PSEAI,R8Z6K6_PSEAI,R9ZIT8_PSEAI,RL18_PSEA7,RL18_PSEA8,RL18_PSEAB,RL18_PSEAE,S0HQ…	UNIPROT_131112.fasta	12661.8	1	2	2	2	0.0014	0.207	AAGVTQVAFDR
140430_2D_CID_HCD	2D	140430_2D_S4_D_HCD 73973	50S ribosomal protein L18 OS=Pseudomonas aeruginosa C3719 GN=rplR PE=3 SV=1	A3KZC1_PSEAI,E2RXU0_PSEAI,E3A4H3_PSEAI,G2L8Q4_PSEAI,G2U3W6_PSEAI,G4LEM1_PSEAI,G5G2J1_9PSED,H3T4E2_PSEAE,H3T7K2_PSEAE,I1A8K8_PSEAI,I6RT61_PSEAI,J6Z8A2_PSEAI,K0XU91_PSEAI,K1BYQ7_PSEAI,K1D2S4_PSEAI,K1D3D3_PSEAI,K1DL85_PSEAI,K1EI49_PSEAI,M1YE16_PSEAI,M2UQF2_PSEAI,M3BDZ2_PSEAI,M9RVP8_PSEAI,N2CMD8_PSEAI,N2CQC8_9PSED,N4W439_PSEAI,R8Z6K6_PSEAI,R9ZIT8_PSEAI,RL18_PSEA7,RL18_PSEA8,RL18_PSEAB,RL18_PSEAE,S0HQ…	UNIPROT_131112.fasta	12661.8	1	2	2	2	0.0014	0.207	VLASASTLDKDLR
140430_2D_CID_HCD	2D	140430_2D_S4_D_HCD 73973	Uncharacterized protein OS=Otolemur garnettii GN=KRT1 PE=3 SV=1	H0WUU3_OTOGA	UNIPROT_131112.fasta	66545.4	0.177	0	0	0	0	0.0154	NKYEDEINKR
140430_2D_CID_HCD	2D	140430_2D_S4_D_HCD 73973	Activator of hsp90 ATPase-like domain-containing protein OS=Thanatephorus cucumeris (strain AG1-IA) GN=AG1IA_00104 PE=4 SV=1	L8X6E8_THACA	UNIPROT_131112.fasta	38098.6	1	4	5	6	0.0041	0.113	LNSPSWPSDHDGK
140430_2D_CID_HCD	2D	140430_2D_S4_D_HCD 73973	Activator of hsp90 ATPase-like domain-containing protein OS=Thanatephorus cucumeris (strain AG1-IA) GN=AG1IA_00104 PE=4 SV=1	L8X6E8_THACA	UNIPROT_131112.fasta	38098.6	1	4	5	6	0.0041	0.113	LSGVPLGQEDETR
140430_2D_CID_HCD	2D	140430_2D_S4_D_HCD 73973	Activator of hsp90 ATPase-like domain-containing protein OS=Thanatephorus cucumeris (strain AG1-IA) GN=AG1IA_00104 PE=4 SV=1	L8X6E8_THACA	UNIPROT_131112.fasta	38098.6	1	4	5	6	0.0041	0.113	LSGVPLGQEDETRK
140430_2D_CID_HCD	2D	140430_2D_S4_D_HCD 73973	Activator of hsp90 ATPase-like domain-containing protein OS=Thanatephorus cucumeris (strain AG1-IA) GN=AG1IA_00104 PE=4 SV=1	L8X6E8_THACA	UNIPROT_131112.fasta	38098.6	1	4	5	6	0.0041	0.113	LTITLDQQTDSTK
140430_2D_CID_HCD	2D	140430_2D_S4_D_HCD 73973	Cytokeratin-1 OS=Macaca mulatta GN=KRT1 PE=2 SV=1	F7B786_MACMU	UNIPROT_131112.fasta	65210.4	0.565	0	0	1	0.0007	0.0629	IEISELNR
140430_2D_CID_HCD	2D	140430_2D_S4_D_HCD 73973	Cytokeratin-1 OS=Macaca mulatta GN=KRT1 PE=2 SV=1	F7B786_MACMU	UNIPROT_131112.fasta	65210.4	0.565	0	0	1	0.0007	0.0629	NKYEDEINKR
140430_2D_CID_HCD	2D	140430_2D_S4_D_HCD 73973	Cytokeratin-1 OS=Macaca mulatta GN=KRT1 PE=2 SV=1	F7B786_MACMU	UNIPROT_131112.fasta	65210.4	0.565	0	0	1	0.0007	0.0629	WELLQQVDTSTR
140430_2D_CID_HCD	2D	140430_2D_S4_D_HCD 73973	Cytokeratin-1 OS=Macaca mulatta GN=KRT1 PE=2 SV=1	F7B786_MACMU	UNIPROT_131112.fasta	65210.4	0.565	0	0	1	0.0007	0.0629	YEELQITAGR
140430_2D_CID_HCD	2D	140430_2D_S4_D_HCD 73973	START domain-containing protein OS=Thanatephorus cucumeris (strain AG1-IA) GN=AG1IA_00892 PE=4 SV=1	L8X7K2_THACA	UNIPROT_131112.fasta	41462.8	0.897	1	1	1	0.0007	0.0316	GVPPYITNQDLK
140430_2D_CID_HCD	2D	140430_2D_S4_D_HCD 73973	ATP synthase subunit beta OS=Wallemia ichthyophaga (strain EXF-994 / CBS 113033) GN=J056_003321 PE=3 SV=1	R9AKN9_WALI9	UNIPROT_131112.fasta	56768.9	0.094	0	0	2	0.0014	0.0454	FTQAGSEVSALLGR	M5GA88_DACSP,L8XAN8_THACA,D8PV98_SCHCM
140430_2D_CID_HCD	2D	140430_2D_S4_D_HCD 73973	ATP synthase subunit beta OS=Wallemia ichthyophaga (strain EXF-994 / CBS 113033) GN=J056_003321 PE=3 SV=1	R9AKN9_WALI9	UNIPROT_131112.fasta	56768.9	0.094	0	0	2	0.0014	0.0454	VVDLLAPYAR	M5GA88_DACSP,L8XAN8_THACA,D8PV98_SCHCM
140430_2D_CID_HCD	2D	140430_2D_S4_D_HCD 73973	cDNA FLJ53910, highly similar to Keratin, type II cytoskeletal 6A OS=Homo sapiens PE=2 SV=1	B4DRR0_HUMAN,H2Q607_PANTR,K2C6A_HUMAN	UNIPROT_131112.fasta	60046.4	1	2	2	4	0.0027	0.0953	ADTLTDEINFLR
140430_2D_CID_HCD	2D	140430_2D_S4_D_HCD 73973	cDNA FLJ53910, highly similar to Keratin, type II cytoskeletal 6A OS=Homo sapiens PE=2 SV=1	B4DRR0_HUMAN,H2Q607_PANTR,K2C6A_HUMAN	UNIPROT_131112.fasta	60046.4	1	2	2	4	0.0027	0.0953	NKYEDEINKR
140430_2D_CID_HCD	2D	140430_2D_S4_D_HCD 73973	cDNA FLJ53910, highly similar to Keratin, type II cytoskeletal 6A OS=Homo sapiens PE=2 SV=1	B4DRR0_HUMAN,H2Q607_PANTR,K2C6A_HUMAN	UNIPROT_131112.fasta	60046.4	1	2	2	4	0.0027	0.0953	QLDSIVGER	G3QKU2_GORGO,G3QK09_GORGO,F7HGY2_MACMU,H2NHD7_PONAB,K2C5_HUMAN,G3RW31_GORGO
140430_2D_CID_HCD	2D	140430_2D_S4_D_HCD 73973	cDNA FLJ53910, highly similar to Keratin, type II cytoskeletal 6A OS=Homo sapiens PE=2 SV=1	B4DRR0_HUMAN,H2Q607_PANTR,K2C6A_HUMAN	UNIPROT_131112.fasta	60046.4	1	2	2	4	0.0027	0.0953	SGFSSVSVSR
140430_2D_CID_HCD	2D	140430_2D_S4_D_HCD 73973	cDNA FLJ53910, highly similar to Keratin, type II cytoskeletal 6A OS=Homo sapiens PE=2 SV=1	B4DRR0_HUMAN,H2Q607_PANTR,K2C6A_HUMAN	UNIPROT_131112.fasta	60046.4	1	2	2	4	0.0027	0.0953	YEELQVTAGR
140430_2D_CID_HCD	2D	140430_2D_S4_D_HCD 73973	ATP synthase subunit beta OS=Dacryopinax sp. (strain DJM 731) GN=DACRYDRAFT_23131 PE=3 SV=1	M5GA88_DACSP	UNIPROT_131112.fasta	58168.2	0.417	0	0	21	0.0143	0.124	FTQAGSEVSALLGR	L8XAN8_THACA,R9AKN9_WALI9,D8PV98_SCHCM
140430_2D_CID_HCD	2D	140430_2D_S4_D_HCD 73973	ATP synthase subunit beta OS=Dacryopinax sp. (strain DJM 731) GN=DACRYDRAFT_23131 PE=3 SV=1	M5GA88_DACSP	UNIPROT_131112.fasta	58168.2	0.417	0	0	21	0.0143	0.124	IMNVIGEPIDER
140430_2D_CID_HCD	2D	140430_2D_S4_D_HCD 73973	ATP synthase subunit beta OS=Dacryopinax sp. (strain DJM 731) GN=DACRYDRAFT_23131 PE=3 SV=1	M5GA88_DACSP	UNIPROT_131112.fasta	58168.2	0.417	0	0	21	0.0143	0.124	IMNVIGEPIDERGPIK	L8XAN8_THACA,D8PV98_SCHCM
140430_2D_CID_HCD	2D	140430_2D_S4_D_HCD 73973	ATP synthase subunit beta OS=Dacryopinax sp. (strain DJM 731) GN=DACRYDRAFT_23131 PE=3 SV=1	M5GA88_DACSP	UNIPROT_131112.fasta	58168.2	0.417	0	0	21	0.0143	0.124	LVLEVASHLGENSVR	L8XAN8_THACA,D8PV98_SCHCM
140430_2D_CID_HCD	2D	140430_2D_S4_D_HCD 73973	ATP synthase subunit beta OS=Dacryopinax sp. (strain DJM 731) GN=DACRYDRAFT_23131 PE=3 SV=1	M5GA88_DACSP	UNIPROT_131112.fasta	58168.2	0.417	0	0	21	0.0143	0.124	TIAMDGTEGLVR	L8XAN8_THACA,D8PV98_SCHCM
140430_2D_CID_HCD	2D	140430_2D_S4_D_HCD 73973	ATP synthase subunit beta OS=Dacryopinax sp. (strain DJM 731) GN=DACRYDRAFT_23131 PE=3 SV=1	M5GA88_DACSP	UNIPROT_131112.fasta	58168.2	0.417	0	0	21	0.0143	0.124	VVDLLAPYAR	L8XAN8_THACA,R9AKN9_WALI9,D8PV98_SCHCM
140430_2D_CID_HCD	2D	140430_2D_S4_D_HCD 73973	Keratin, type II cytoskeletal 2 epidermal OS=Homo sapiens GN=KRT2 PE=1 SV=2	K22E_HUMAN	UNIPROT_131112.fasta	65433.9	1	2	2	2	0.0014	0.0532	GFSSGSAVVSGGSR
140430_2D_CID_HCD	2D	140430_2D_S4_D_HCD 73973	Keratin, type II cytoskeletal 2 epidermal OS=Homo sapiens GN=KRT2 PE=1 SV=2	K22E_HUMAN	UNIPROT_131112.fasta	65433.9	1	2	2	2	0.0014	0.0532	IEISELNR
140430_2D_CID_HCD	2D	140430_2D_S4_D_HCD 73973	Keratin, type II cytoskeletal 2 epidermal OS=Homo sapiens GN=KRT2 PE=1 SV=2	K22E_HUMAN	UNIPROT_131112.fasta	65433.9	1	2	2	2	0.0014	0.0532	SKEEAEALYHSK
140430_2D_CID_HCD	2D	140430_2D_S4_D_HCD 73973	Keratin, type I cytoskeletal 9 OS=Homo sapiens GN=KRT9 PE=1 SV=3	K1C9_HUMAN	UNIPROT_131112.fasta	62065.9	1	1	1	2	0.0014	0.0385	FSSSSGYGGGSSR
140430_2D_CID_HCD	2D	140430_2D_S4_D_HCD 73973	Keratin, type I cytoskeletal 9 OS=Homo sapiens GN=KRT9 PE=1 SV=3	K1C9_HUMAN	UNIPROT_131112.fasta	62065.9	1	1	1	2	0.0014	0.0385	QGVDADINGLR
140430_2D_CID_HCD	2D	140430_2D_S4_D_HCD 73973	Keratin, type I cytoskeletal 16 OS=Homo sapiens GN=KRT16 PE=1 SV=4	K1C16_HUMAN	UNIPROT_131112.fasta	51269	1	4	4	7	0.0048	0.171	APSTYGGGLSVSSR
140430_2D_CID_HCD	2D	140430_2D_S4_D_HCD 73973	Keratin, type I cytoskeletal 16 OS=Homo sapiens GN=KRT16 PE=1 SV=4	K1C16_HUMAN	UNIPROT_131112.fasta	51269	1	4	4	7	0.0048	0.171	EVASNSELVQSSR
140430_2D_CID_HCD	2D	140430_2D_S4_D_HCD 73973	Keratin, type I cytoskeletal 16 OS=Homo sapiens GN=KRT16 PE=1 SV=4	K1C16_HUMAN	UNIPROT_131112.fasta	51269	1	4	4	7	0.0048	0.171	EVFTSSSSSSSR
140430_2D_CID_HCD	2D	140430_2D_S4_D_HCD 73973	Keratin, type I cytoskeletal 16 OS=Homo sapiens GN=KRT16 PE=1 SV=4	K1C16_HUMAN	UNIPROT_131112.fasta	51269	1	4	4	7	0.0048	0.171	LEQEIATYR
140430_2D_CID_HCD	2D	140430_2D_S4_D_HCD 73973	Keratin, type I cytoskeletal 16 OS=Homo sapiens GN=KRT16 PE=1 SV=4	K1C16_HUMAN	UNIPROT_131112.fasta	51269	1	4	4	7	0.0048	0.171	LLEGEDAHLSSQQASGQSYSSR
140430_2D_CID_HCD	2D	140430_2D_S4_D_HCD 73973	Keratin, type I cytoskeletal 16 OS=Homo sapiens GN=KRT16 PE=1 SV=4	K1C16_HUMAN	UNIPROT_131112.fasta	51269	1	4	4	7	0.0048	0.171	TRLEQEIATYR
140430_2D_CID_HCD	2D	140430_2D_S4_D_HCD 73973	Keratin, type I cytoskeletal 16 OS=Homo sapiens GN=KRT16 PE=1 SV=4	K1C16_HUMAN	UNIPROT_131112.fasta	51269	1	4	4	7	0.0048	0.171	VTMQNLNDR
140430_2D_CID_HCD	2D	140430_2D_S4_D_HCD 73973	Keratin, type I cytoskeletal 10 OS=Homo sapiens GN=KRT10 PE=1 SV=6	K1C10_HUMAN	UNIPROT_131112.fasta	58828.8	1	0	0	2	0.0014	0.0154	VTMQNLNDR
140430_2D_CID_HCD	2D	140430_2D_S4_D_HCD 73973	Electron transfer flavoprotein alpha-subunit OS=Pseudomonas aeruginosa C3719 GN=PACG_01880 PE=4 SV=1	A3KVY7_PSEAI,A3LBU7_PSEAI,B7V2Z0_PSEA8,E2ZW37_PSEAI,ETFA_PSEAE,G2L928_PSEAI,G2UCB3_PSEAI,G4LNW0_PSEAI,G5FP84_9PSED,H3T050_PSEAE,H3TJU1_PSEAE,I1AAP5_PSEAI,I6RJH0_PSEAI,J7DDS1_PSEAI,K0XR27_PSEAI,K1C0D0_PSEAI,K1CPH8_PSEAI,K1CPL6_PSEAI,K1DGC6_PSEAI,M1Y3D7_PSEAI,M2ZHN2_PSEAI,M9S0J7_PSEAI,N2D2Y8_PSEAI,N2DBT5_9PSED,N4WIX4_PSEAI,Q02PB4_PSEAB,R8ZAQ6_PSEAI,R9ZI55_PSEAI,S0ICM1_PSEAI,S0IH33_PSEAI,S0IWF1_PSEA…	UNIPROT_131112.fasta	31422.3	0.763	0	0	1	0.0007	0.0291	LGAAVGASR
140430_2D_CID_HCD	2D	140430_2D_S4_D_HCD 73973	Elongation factor Tu OS=Pseudomonas aeruginosa (strain LESB58) GN=tufB PE=3 SV=1	B7V630_PSEA8,EFTU_PSEA7,EFTU_PSEAB,EFTU_PSEAE,G2L8M4_PSEAI,G2L8N6_PSEAI,G4LEN9_PSEAI,G4LFM3_PSEAI,H3T6P3_PSEAE,I1A8J0_PSEAI,I1ACI5_PSEAI,I6RGA8_PSEAI,K0XUB4_PSEAI,K1D5S4_PSEAI,K1DQZ2_PSEAI,M1YE54_PSEAI,M1YSU3_PSEAI,M9S0B1_PSEAI,N2CVZ8_PSEAI,N2CZI8_9PSED,N4VQF0_PSEAI,R8Z722_PSEAI,R9ZQG7_PSEAI,S0I1R1_PSEAI,S0J2Y6_PSEAI,S0JAD0_PSEAI	UNIPROT_131112.fasta	43369.4	0.956	0	0	1	0.0007	0.068	AGENVGILLR
140430_2D_CID_HCD	2D	140430_2D_S4_D_HCD 73973	Elongation factor Tu OS=Pseudomonas aeruginosa (strain LESB58) GN=tufB PE=3 SV=1	B7V630_PSEA8,EFTU_PSEA7,EFTU_PSEAB,EFTU_PSEAE,G2L8M4_PSEAI,G2L8N6_PSEAI,G4LEN9_PSEAI,G4LFM3_PSEAI,H3T6P3_PSEAE,I1A8J0_PSEAI,I1ACI5_PSEAI,I6RGA8_PSEAI,K0XUB4_PSEAI,K1D5S4_PSEAI,K1DQZ2_PSEAI,M1YE54_PSEAI,M1YSU3_PSEAI,M9S0B1_PSEAI,N2CVZ8_PSEAI,N2CZI8_9PSED,N4VQF0_PSEAI,R8Z722_PSEAI,R9ZQG7_PSEAI,S0I1R1_PSEAI,S0J2Y6_PSEAI,S0JAD0_PSEAI	UNIPROT_131112.fasta	43369.4	0.956	0	0	1	0.0007	0.068	NKPHVNVGTIGHVDHGK
140430_2D_CID_HCD	2D	140430_2D_S4_D_HCD 73973	PilA OS=Pseudomonas aeruginosa GN=pilA PE=3 SV=1	A3RJ49_PSEAI,B7V067_PSEA8,FMK1_PSEAI,K1BV21_PSEAI	UNIPROT_131112.fasta	16278	1	1	1	1	0.0007	0.104	TPTAWKPNYAPANCPK
140430_2D_CID_HCD	2D	140430_2D_S4_D_HCD 73973	Dihydrolipoyl dehydrogenase OS=Pseudomonas aeruginosa C3719 GN=PACG_00556 PE=3 SV=1	A3KSE9_PSEAI,A3L7E8_PSEAI,A6V7K6_PSEA7,B7UVD4_PSEA8,DLDH2_PSEAE,DLDH_PSEFL,E2ZRZ4_PSEAI,G2LB46_PSEAI,G2UI47_PSEAI,G4LB49_PSEAI,G5FTX9_9PSED,H3T1Q0_PSEAE,H3TGU7_PSEAE,I1ADT4_PSEAI,I6SV26_PSEAI,J7A0T2_PSEAI,K0XXY8_PSEAI,K1BVM3_PSEAI,K1CGJ5_PSEAI,K1CY30_PSEAI,K1DE94_PSEAI,K4HTY9_PSEAI,K4HTZ5_PSEAI,K4HVD5_PSEAI,K4HZ55_PSEAI,M1Z5U4_PSEAI,M2WQU2_PSEAI,M2ZPS2_PSEAI,M9S1Y9_PSEAI,N2C8X1_9PSED,N2C952_PSEAI…	UNIPROT_131112.fasta	50164.6	0.983	1	1	1	0.0007	0.023	NLTGGIATLFK
140430_2D_CID_HCD	2D	140430_2D_S4_D_HCD 73973	Uncharacterized protein OS=Macaca mulatta GN=KRT5 PE=3 SV=1	F7HGY2_MACMU,G3QK09_GORGO,G3QKU2_GORGO,G3RW31_GORGO,H2NHD7_PONAB,K2C5_HUMAN	UNIPROT_131112.fasta	62379.6	1	3	3	4	0.0027	0.0826	AQYEEIANR
140430_2D_CID_HCD	2D	140430_2D_S4_D_HCD 73973	Uncharacterized protein OS=Macaca mulatta GN=KRT5 PE=3 SV=1	F7HGY2_MACMU,G3QK09_GORGO,G3QKU2_GORGO,G3RW31_GORGO,H2NHD7_PONAB,K2C5_HUMAN	UNIPROT_131112.fasta	62379.6	1	3	3	4	0.0027	0.0826	ISISTSGGSFR
140430_2D_CID_HCD	2D	140430_2D_S4_D_HCD 73973	Uncharacterized protein OS=Macaca mulatta GN=KRT5 PE=3 SV=1	F7HGY2_MACMU,G3QK09_GORGO,G3QKU2_GORGO,G3RW31_GORGO,H2NHD7_PONAB,K2C5_HUMAN	UNIPROT_131112.fasta	62379.6	1	3	3	4	0.0027	0.0826	NKYEDEINKR
140430_2D_CID_HCD	2D	140430_2D_S4_D_HCD 73973	Uncharacterized protein OS=Macaca mulatta GN=KRT5 PE=3 SV=1	F7HGY2_MACMU,G3QK09_GORGO,G3QKU2_GORGO,G3RW31_GORGO,H2NHD7_PONAB,K2C5_HUMAN	UNIPROT_131112.fasta	62379.6	1	3	3	4	0.0027	0.0826	QLDSIVGER
140430_2D_CID_HCD	2D	140430_2D_S4_D_HCD 73973	Uncharacterized protein OS=Macaca mulatta GN=KRT5 PE=3 SV=1	F7HGY2_MACMU,G3QK09_GORGO,G3QKU2_GORGO,G3RW31_GORGO,H2NHD7_PONAB,K2C5_HUMAN	UNIPROT_131112.fasta	62379.6	1	3	3	4	0.0027	0.0826	YEELQQTAGR
140430_2D_CID_HCD	2D	140430_2D_S4_D_HCD 73973	ATP synthase subunit beta OS=Schizophyllum commune (strain H4-8 / FGSC 9210) GN=SCHCODRAFT_65406 PE=3 SV=1	D8PV98_SCHCM	UNIPROT_131112.fasta	57447.5	0.681	0	0	21	0.0143	0.125	FTQAGSEVSALLGR	M5GA88_DACSP,L8XAN8_THACA,R9AKN9_WALI9
140430_2D_CID_HCD	2D	140430_2D_S4_D_HCD 73973	ATP synthase subunit beta OS=Schizophyllum commune (strain H4-8 / FGSC 9210) GN=SCHCODRAFT_65406 PE=3 SV=1	D8PV98_SCHCM	UNIPROT_131112.fasta	57447.5	0.681	0	0	21	0.0143	0.125	IMNVIGEPIDER
140430_2D_CID_HCD	2D	140430_2D_S4_D_HCD 73973	ATP synthase subunit beta OS=Schizophyllum commune (strain H4-8 / FGSC 9210) GN=SCHCODRAFT_65406 PE=3 SV=1	D8PV98_SCHCM	UNIPROT_131112.fasta	57447.5	0.681	0	0	21	0.0143	0.125	IMNVIGEPIDERGPIK	M5GA88_DACSP,L8XAN8_THACA
140430_2D_CID_HCD	2D	140430_2D_S4_D_HCD 73973	ATP synthase subunit beta OS=Schizophyllum commune (strain H4-8 / FGSC 9210) GN=SCHCODRAFT_65406 PE=3 SV=1	D8PV98_SCHCM	UNIPROT_131112.fasta	57447.5	0.681	0	0	21	0.0143	0.125	LVLEVASHLGENSVR	M5GA88_DACSP,L8XAN8_THACA
140430_2D_CID_HCD	2D	140430_2D_S4_D_HCD 73973	ATP synthase subunit beta OS=Schizophyllum commune (strain H4-8 / FGSC 9210) GN=SCHCODRAFT_65406 PE=3 SV=1	D8PV98_SCHCM	UNIPROT_131112.fasta	57447.5	0.681	0	0	21	0.0143	0.125	TIAMDGTEGLVR	M5GA88_DACSP,L8XAN8_THACA
140430_2D_CID_HCD	2D	140430_2D_S4_D_HCD 73973	ATP synthase subunit beta OS=Schizophyllum commune (strain H4-8 / FGSC 9210) GN=SCHCODRAFT_65406 PE=3 SV=1	D8PV98_SCHCM	UNIPROT_131112.fasta	57447.5	0.681	0	0	21	0.0143	0.125	VVDLLAPYAR	M5GA88_DACSP,L8XAN8_THACA,R9AKN9_WALI9
140430_2D_CID_HCD	2D	140430_2D_S4_D_HCD 73973	Keratin, type I cytoskeletal 17 OS=Macaca mulatta GN=KRT17 PE=2 SV=1	H9Z8S1_MACMU	UNIPROT_131112.fasta	48125	0.347	0	0	2	0.0014	0.0556	EVATNSELVQSGK
140430_2D_CID_HCD	2D	140430_2D_S4_D_HCD 73973	Keratin, type I cytoskeletal 17 OS=Macaca mulatta GN=KRT17 PE=2 SV=1	H9Z8S1_MACMU	UNIPROT_131112.fasta	48125	0.347	0	0	2	0.0014	0.0556	LEQEIATYR
140430_2D_CID_HCD	2D	140430_2D_S4_D_HCD 73973	Keratin, type I cytoskeletal 17 OS=Macaca mulatta GN=KRT17 PE=2 SV=1	H9Z8S1_MACMU	UNIPROT_131112.fasta	48125	0.347	0	0	2	0.0014	0.0556	TRLEQEIATYR
140430_2D_CID_HCD	2D	140430_2D_S4_D_HCD 73973	Uncharacterized protein OS=Macaca mulatta GN=KRT14 PE=2 SV=1	F7H312_MACMU,H2NVQ7_PONAB,H2QCZ7_PANTR,K1C14_HUMAN	UNIPROT_131112.fasta	51562.5	1	2	2	6	0.0041	0.147	APSTYGGGLSVSSSR
140430_2D_CID_HCD	2D	140430_2D_S4_D_HCD 73973	Uncharacterized protein OS=Macaca mulatta GN=KRT14 PE=2 SV=1	F7H312_MACMU,H2NVQ7_PONAB,H2QCZ7_PANTR,K1C14_HUMAN	UNIPROT_131112.fasta	51562.5	1	2	2	6	0.0041	0.147	EVATNSELVQSGK
140430_2D_CID_HCD	2D	140430_2D_S4_D_HCD 73973	Uncharacterized protein OS=Macaca mulatta GN=KRT14 PE=2 SV=1	F7H312_MACMU,H2NVQ7_PONAB,H2QCZ7_PANTR,K1C14_HUMAN	UNIPROT_131112.fasta	51562.5	1	2	2	6	0.0041	0.147	LEQEIATYR
140430_2D_CID_HCD	2D	140430_2D_S4_D_HCD 73973	Uncharacterized protein OS=Macaca mulatta GN=KRT14 PE=2 SV=1	F7H312_MACMU,H2NVQ7_PONAB,H2QCZ7_PANTR,K1C14_HUMAN	UNIPROT_131112.fasta	51562.5	1	2	2	6	0.0041	0.147	LLEGEDAHLSSSQFSSGSQSSR
140430_2D_CID_HCD	2D	140430_2D_S4_D_HCD 73973	Uncharacterized protein OS=Macaca mulatta GN=KRT14 PE=2 SV=1	F7H312_MACMU,H2NVQ7_PONAB,H2QCZ7_PANTR,K1C14_HUMAN	UNIPROT_131112.fasta	51562.5	1	2	2	6	0.0041	0.147	TRLEQEIATYR
140430_2D_CID_HCD	2D	140430_2D_S4_D_HCD 73973	Uncharacterized protein OS=Macaca mulatta GN=KRT14 PE=2 SV=1	F7H312_MACMU,H2NVQ7_PONAB,H2QCZ7_PANTR,K1C14_HUMAN	UNIPROT_131112.fasta	51562.5	1	2	2	6	0.0041	0.147	VTMQNLNDR
140430_2D_CID_HCD	2D	140430_2D_S4_D_HCD 73973	Heat shock 70 kDa protein OS=Thanatephorus cucumeris (strain AG1-IA) GN=AG1IA_01161 PE=3 SV=1	L8X715_THACA	UNIPROT_131112.fasta	180817	1	3	4	7	0.0048	0.0469	GGKPVISVEYR
140430_2D_CID_HCD	2D	140430_2D_S4_D_HCD 73973	Heat shock 70 kDa protein OS=Thanatephorus cucumeris (strain AG1-IA) GN=AG1IA_01161 PE=3 SV=1	L8X715_THACA	UNIPROT_131112.fasta	180817	1	3	4	7	0.0048	0.0469	IINEPTAAAIAYGLDKK
140430_2D_CID_HCD	2D	140430_2D_S4_D_HCD 73973	Heat shock 70 kDa protein OS=Thanatephorus cucumeris (strain AG1-IA) GN=AG1IA_01161 PE=3 SV=1	L8X715_THACA	UNIPROT_131112.fasta	180817	1	3	4	7	0.0048	0.0469	NQVAMNPVNTVFDAK
140430_2D_CID_HCD	2D	140430_2D_S4_D_HCD 73973	Heat shock 70 kDa protein OS=Thanatephorus cucumeris (strain AG1-IA) GN=AG1IA_01161 PE=3 SV=1	L8X715_THACA	UNIPROT_131112.fasta	180817	1	3	4	7	0.0048	0.0469	RFDDPEVQSDIK
140430_2D_CID_HCD	2D	140430_2D_S4_D_HCD 73973	Heat shock 70 kDa protein OS=Thanatephorus cucumeris (strain AG1-IA) GN=AG1IA_01161 PE=3 SV=1	L8X715_THACA	UNIPROT_131112.fasta	180817	1	3	4	7	0.0048	0.0469	TTPSYVSFSDTER
140430_2D_CID_HCD	2D	140430_2D_S4_D_HCD 73973	Heat shock 70 kDa protein OS=Thanatephorus cucumeris (strain AG1-IA) GN=AG1IA_01161 PE=3 SV=1	L8X715_THACA	UNIPROT_131112.fasta	180817	1	3	4	7	0.0048	0.0469	VEIIANDQGNR
140430_2D_CID_HCD	2D	140430_2D_S4_D_HCD 73973	Polyhydroxyalkanoate synthesis protein PhaF OS=Pseudomonas aeruginosa 39016 GN=PA39016_002230079 PE=4 SV=1	E3A118_PSEAI	UNIPROT_131112.fasta	45187.6	0.998	1	1	1	0.0007	0.0226	LDELSAVLER
140430_2D_CID_HCD	2D	140430_2D_S4_D_HCD 73973	Putative uncharacterized protein OS=Pseudomonas aeruginosa C3719 GN=PACG_04241 PE=4 SV=1	A3L286_PSEAI,A3LIV1_PSEAI,B7V3S4_PSEA8,E3A1F5_PSEAI,G2L2Y4_PSEAI,G2U643_PSEAI,G4LIL6_PSEAI,G5FSE5_9PSED,H3T0J3_PSEAE,H3T9Q4_PSEAE,I1AB67_PSEAI,I6T080_PSEAI,K0XL03_PSEAI,K1BEE3_PSEAI,K1BK79_PSEAI,K1C862_PSEAI,K1D118_PSEAI,M1YK85_PSEAI,M3BRU9_PSEAI,M9SDR6_PSEAI,N2CR61_9PSED,N4W7C5_PSEAI,Q02EI7_PSEAB,Q9HU11_PSEAE,R8Z587_PSEAI,R9ZL60_PSEAI,S0HG87_PSEAI,S0HTJ6_PSEAI,S0I325_PSEAI,S7S0M8_PSEAI,S7S820_PS…	UNIPROT_131112.fasta	15460.7	0.99	1	1	1	0.0007	0.0759	ITVAQAAPEAR
140430_2D_CID_HCD	2D	140430_2D_S4_D_HCD 73973	Keratin 1 OS=Homo sapiens GN=KRT1 PE=3 SV=1	H6VRF8_HUMAN,H6VRG0_HUMAN,H6VRG1_HUMAN,H6VRG3_HUMAN,K2C1_HUMAN	UNIPROT_131112.fasta	66040.3	0.955	0	0	1	0.0007	0.0621	IEISELNR
140430_2D_CID_HCD	2D	140430_2D_S4_D_HCD 73973	Keratin 1 OS=Homo sapiens GN=KRT1 PE=3 SV=1	H6VRF8_HUMAN,H6VRG0_HUMAN,H6VRG1_HUMAN,H6VRG3_HUMAN,K2C1_HUMAN	UNIPROT_131112.fasta	66040.3	0.955	0	0	1	0.0007	0.0621	NKYEDEINKR
140430_2D_CID_HCD	2D	140430_2D_S4_D_HCD 73973	Keratin 1 OS=Homo sapiens GN=KRT1 PE=3 SV=1	H6VRF8_HUMAN,H6VRG0_HUMAN,H6VRG1_HUMAN,H6VRG3_HUMAN,K2C1_HUMAN	UNIPROT_131112.fasta	66040.3	0.955	0	0	1	0.0007	0.0621	WELLQQVDTSTR
140430_2D_CID_HCD	2D	140430_2D_S4_D_HCD 73973	Keratin 1 OS=Homo sapiens GN=KRT1 PE=3 SV=1	H6VRF8_HUMAN,H6VRG0_HUMAN,H6VRG1_HUMAN,H6VRG3_HUMAN,K2C1_HUMAN	UNIPROT_131112.fasta	66040.3	0.955	0	0	1	0.0007	0.0621	YEELQITAGR
140430_2D_CID_HCD	2D	140430_2D_S4_D_HCD 73973	Inorganic diphosphatase OS=Thanatephorus cucumeris (strain AG1-IA) GN=AG1IA_05668 PE=4 SV=1	L8WU57_THACA	UNIPROT_131112.fasta	17012.9	1	2	2	4	0.0027	0.318	IPDGKPENAFAFSGEAK
140430_2D_CID_HCD	2D	140430_2D_S4_D_HCD 73973	Uncharacterized protein OS=Thanatephorus cucumeris (strain AG1-IA) GN=AG1IA_08824 PE=4 SV=1	L8WK65_THACA	UNIPROT_131112.fasta	73624.8	1	3	4	8	0.0055	0.0452	ALRLPVVYDDEGIVR
140430_2D_CID_HCD	2D	140430_2D_S4_D_HCD 73973	Uncharacterized protein OS=Thanatephorus cucumeris (strain AG1-IA) GN=AG1IA_08824 PE=4 SV=1	L8WK65_THACA	UNIPROT_131112.fasta	73624.8	1	3	4	8	0.0055	0.0452	AVGHVIKEPFTLEPK
140430_2D_CID_HCD	2D	140430_2D_S4_D_HCD 73973	Uncharacterized protein OS=Thanatephorus cucumeris (strain AG1-IA) GN=AG1IA_08824 PE=4 SV=1	L8WK65_THACA	UNIPROT_131112.fasta	73624.8	1	3	4	8	0.0055	0.0452	LPVVYDDEGIVR
140430_2D_CID_HCD	2D	140430_2D_S5_E_HCD 73977	50S ribosomal protein L18 OS=Pseudomonas aeruginosa C3719 GN=rplR PE=3 SV=1	A3KZC1_PSEAI,E2RXU0_PSEAI,E3A4H3_PSEAI,G2L8Q4_PSEAI,G2U3W6_PSEAI,G4LEM1_PSEAI,G5G2J1_9PSED,H3T4E2_PSEAE,H3T7K2_PSEAE,I1A8K8_PSEAI,I6RT61_PSEAI,J6Z8A2_PSEAI,K0XU91_PSEAI,K1BYQ7_PSEAI,K1D2S4_PSEAI,K1D3D3_PSEAI,K1DL85_PSEAI,K1EI49_PSEAI,M1YE16_PSEAI,M2UQF2_PSEAI,M3BDZ2_PSEAI,M9RVP8_PSEAI,N2CMD8_PSEAI,N2CQC8_9PSED,N4W439_PSEAI,R8Z6K6_PSEAI,R9ZIT8_PSEAI,RL18_PSEA7,RL18_PSEA8,RL18_PSEAB,RL18_PSEAE,S0HQ…	UNIPROT_131112.fasta	12661.8	1	3	4	4	0.0031	0.302	AAGVTQVAFDR
140430_2D_CID_HCD	2D	140430_2D_S5_E_HCD 73977	50S ribosomal protein L18 OS=Pseudomonas aeruginosa C3719 GN=rplR PE=3 SV=1	A3KZC1_PSEAI,E2RXU0_PSEAI,E3A4H3_PSEAI,G2L8Q4_PSEAI,G2U3W6_PSEAI,G4LEM1_PSEAI,G5G2J1_9PSED,H3T4E2_PSEAE,H3T7K2_PSEAE,I1A8K8_PSEAI,I6RT61_PSEAI,J6Z8A2_PSEAI,K0XU91_PSEAI,K1BYQ7_PSEAI,K1D2S4_PSEAI,K1D3D3_PSEAI,K1DL85_PSEAI,K1EI49_PSEAI,M1YE16_PSEAI,M2UQF2_PSEAI,M3BDZ2_PSEAI,M9RVP8_PSEAI,N2CMD8_PSEAI,N2CQC8_9PSED,N4W439_PSEAI,R8Z6K6_PSEAI,R9ZIT8_PSEAI,RL18_PSEA7,RL18_PSEA8,RL18_PSEAB,RL18_PSEAE,S0HQ…	UNIPROT_131112.fasta	12661.8	1	3	4	4	0.0031	0.302	EGATGNIDAAK
140430_2D_CID_HCD	2D	140430_2D_S5_E_HCD 73977	50S ribosomal protein L18 OS=Pseudomonas aeruginosa C3719 GN=rplR PE=3 SV=1	A3KZC1_PSEAI,E2RXU0_PSEAI,E3A4H3_PSEAI,G2L8Q4_PSEAI,G2U3W6_PSEAI,G4LEM1_PSEAI,G5G2J1_9PSED,H3T4E2_PSEAE,H3T7K2_PSEAE,I1A8K8_PSEAI,I6RT61_PSEAI,J6Z8A2_PSEAI,K0XU91_PSEAI,K1BYQ7_PSEAI,K1D2S4_PSEAI,K1D3D3_PSEAI,K1DL85_PSEAI,K1EI49_PSEAI,M1YE16_PSEAI,M2UQF2_PSEAI,M3BDZ2_PSEAI,M9RVP8_PSEAI,N2CMD8_PSEAI,N2CQC8_9PSED,N4W439_PSEAI,R8Z6K6_PSEAI,R9ZIT8_PSEAI,RL18_PSEA7,RL18_PSEA8,RL18_PSEAB,RL18_PSEAE,S0HQ…	UNIPROT_131112.fasta	12661.8	1	3	4	4	0.0031	0.302	VLASASTLDKDLR
140430_2D_CID_HCD	2D	140430_2D_S5_E_HCD 73977	Peptidoglycan associated lipoprotein OprL OS=Pseudomonas aeruginosa C3719 GN=PACG_05518 PE=3 SV=1	A3L5N2_PSEAI,A3LML6_PSEAI,A6V9Z9_PSEA7,B7UXV9_PSEA8,E2ZPZ0_PSEAI,G2L2T5_PSEAI,G2UE80_PSEAI,G4LPR0_PSEAI,G5FXK7_9PSED,H3SRV7_PSEAE,H3T6T3_PSEAE,H6WE81_PSEAI,I1AI29_PSEAI,I6SMT0_PSEAI,J7DBR7_PSEAI,K0XWA4_PSEAI,K1BS82_PSEAI,K1BWF0_PSEAI,K1CB46_PSEAI,K1CMX8_PSEAI,K1DYH7_PSEAI,M1Z561_PSEAI,M2VZG5_PSEAI,M2ZSM2_PSEAI,M4X314_PSEDE,M9S3R8_PSEAI,N2CGK3_9PSED,N2CWY2_PSEAI,N4W6P9_PSEAI,PAL_PSEAE,Q02ID5_PSEAB…	UNIPROT_131112.fasta	17925.1	0.925	1	1	1	0.0008	0.0595	VVLEGHTDER
140430_2D_CID_HCD	2D	140430_2D_S5_E_HCD 73977	Actin OS=Candida albicans (strain WO-1) GN=CAWG_00082 PE=3 SV=1	C4YFV6_CANAW	UNIPROT_131112.fasta	41682.3	0.664	0	0	1	0.0008	0.0267	AGFAGDDAPR	Q27S91_CULPP,B0WEY6_CULQU
140430_2D_CID_HCD	2D	140430_2D_S5_E_HCD 73977	Cytokeratin-1 OS=Macaca mulatta GN=KRT1 PE=2 SV=1	F7B786_MACMU	UNIPROT_131112.fasta	65210.4	0.062	0	0	0	0	0.0126	IEISELNR
140430_2D_CID_HCD	2D	140430_2D_S5_E_HCD 73977	ATP synthase subunit beta OS=Dacryopinax sp. (strain DJM 731) GN=DACRYDRAFT_23131 PE=3 SV=1	M5GA88_DACSP	UNIPROT_131112.fasta	58168.2	0.213	0	0	17	0.0133	0.0795	IMNVIGEPIDER
140430_2D_CID_HCD	2D	140430_2D_S5_E_HCD 73977	ATP synthase subunit beta OS=Dacryopinax sp. (strain DJM 731) GN=DACRYDRAFT_23131 PE=3 SV=1	M5GA88_DACSP	UNIPROT_131112.fasta	58168.2	0.213	0	0	17	0.0133	0.0795	IMNVIGEPIDERGPIK	L8XAN8_THACA,D8PV98_SCHCM
140430_2D_CID_HCD	2D	140430_2D_S5_E_HCD 73977	ATP synthase subunit beta OS=Dacryopinax sp. (strain DJM 731) GN=DACRYDRAFT_23131 PE=3 SV=1	M5GA88_DACSP	UNIPROT_131112.fasta	58168.2	0.213	0	0	17	0.0133	0.0795	LVLEVASHLGENSVR	L8XAN8_THACA,D8PV98_SCHCM
140430_2D_CID_HCD	2D	140430_2D_S5_E_HCD 73977	ATP synthase subunit beta OS=Dacryopinax sp. (strain DJM 731) GN=DACRYDRAFT_23131 PE=3 SV=1	M5GA88_DACSP	UNIPROT_131112.fasta	58168.2	0.213	0	0	17	0.0133	0.0795	TIAMDGTEGLVR	L8XAN8_THACA,D8PV98_SCHCM
140430_2D_CID_HCD	2D	140430_2D_S5_E_HCD 73977	Keratin, type II cytoskeletal 2 epidermal OS=Homo sapiens GN=KRT2 PE=1 SV=2	K22E_HUMAN	UNIPROT_131112.fasta	65433.9	1	3	3	3	0.0024	0.0673	GFSSGSAVVSGGSR
140430_2D_CID_HCD	2D	140430_2D_S5_E_HCD 73977	Keratin, type II cytoskeletal 2 epidermal OS=Homo sapiens GN=KRT2 PE=1 SV=2	K22E_HUMAN	UNIPROT_131112.fasta	65433.9	1	3	3	3	0.0024	0.0673	IEISELNR
140430_2D_CID_HCD	2D	140430_2D_S5_E_HCD 73977	Keratin, type II cytoskeletal 2 epidermal OS=Homo sapiens GN=KRT2 PE=1 SV=2	K22E_HUMAN	UNIPROT_131112.fasta	65433.9	1	3	3	3	0.0024	0.0673	NVQDAIADAEQR
140430_2D_CID_HCD	2D	140430_2D_S5_E_HCD 73977	Keratin, type II cytoskeletal 2 epidermal OS=Homo sapiens GN=KRT2 PE=1 SV=2	K22E_HUMAN	UNIPROT_131112.fasta	65433.9	1	3	3	3	0.0024	0.0673	SLVGLGGTK
140430_2D_CID_HCD	2D	140430_2D_S5_E_HCD 73977	Keratin, type I cytoskeletal 9 OS=Homo sapiens GN=KRT9 PE=1 SV=3	K1C9_HUMAN	UNIPROT_131112.fasta	62065.9	1	1	1	2	0.0016	0.0465	FSSSSGYGGGSSR
140430_2D_CID_HCD	2D	140430_2D_S5_E_HCD 73977	Keratin, type I cytoskeletal 9 OS=Homo sapiens GN=KRT9 PE=1 SV=3	K1C9_HUMAN	UNIPROT_131112.fasta	62065.9	1	1	1	2	0.0016	0.0465	SGGGGGGGLGSGGSIR
140430_2D_CID_HCD	2D	140430_2D_S5_E_HCD 73977	Keratin, type I cytoskeletal 16 OS=Homo sapiens GN=KRT16 PE=1 SV=4	K1C16_HUMAN	UNIPROT_131112.fasta	51269	0.56	0	0	2	0.0016	0.019	VTMQNLNDR
140430_2D_CID_HCD	2D	140430_2D_S5_E_HCD 73977	Keratin, type I cytoskeletal 10 OS=Homo sapiens GN=KRT10 PE=1 SV=6	K1C10_HUMAN	UNIPROT_131112.fasta	58828.8	1	3	3	5	0.0039	0.0599	SLLEGEGSSGGGGR
140430_2D_CID_HCD	2D	140430_2D_S5_E_HCD 73977	Keratin, type I cytoskeletal 10 OS=Homo sapiens GN=KRT10 PE=1 SV=6	K1C10_HUMAN	UNIPROT_131112.fasta	58828.8	1	3	3	5	0.0039	0.0599	SQYEQLAEQNR
140430_2D_CID_HCD	2D	140430_2D_S5_E_HCD 73977	Keratin, type I cytoskeletal 10 OS=Homo sapiens GN=KRT10 PE=1 SV=6	K1C10_HUMAN	UNIPROT_131112.fasta	58828.8	1	3	3	5	0.0039	0.0599	SQYEQLAEQNRK
140430_2D_CID_HCD	2D	140430_2D_S5_E_HCD 73977	Keratin, type I cytoskeletal 10 OS=Homo sapiens GN=KRT10 PE=1 SV=6	K1C10_HUMAN	UNIPROT_131112.fasta	58828.8	1	3	3	5	0.0039	0.0599	VTMQNLNDR
140430_2D_CID_HCD	2D	140430_2D_S5_E_HCD 73977	Electron transfer flavoprotein alpha-subunit OS=Pseudomonas aeruginosa C3719 GN=PACG_01880 PE=4 SV=1	A3KVY7_PSEAI,A3LBU7_PSEAI,B7V2Z0_PSEA8,E2ZW37_PSEAI,ETFA_PSEAE,G2L928_PSEAI,G2UCB3_PSEAI,G4LNW0_PSEAI,G5FP84_9PSED,H3T050_PSEAE,H3TJU1_PSEAE,I1AAP5_PSEAI,I6RJH0_PSEAI,J7DDS1_PSEAI,K0XR27_PSEAI,K1C0D0_PSEAI,K1CPH8_PSEAI,K1CPL6_PSEAI,K1DGC6_PSEAI,M1Y3D7_PSEAI,M2ZHN2_PSEAI,M9S0J7_PSEAI,N2D2Y8_PSEAI,N2DBT5_9PSED,N4WIX4_PSEAI,Q02PB4_PSEAB,R8ZAQ6_PSEAI,R9ZI55_PSEAI,S0ICM1_PSEAI,S0IH33_PSEAI,S0IWF1_PSEA…	UNIPROT_131112.fasta	31422.3	0.822	0	0	1	0.0008	0.0291	LGAAVGASR
140430_2D_CID_HCD	2D	140430_2D_S5_E_HCD 73977	Actin-2 OS=Culex quinquefasciatus GN=CpipJ_CPIJ005786 PE=3 SV=1	B0WEY6_CULQU,Q27S91_CULPP	UNIPROT_131112.fasta	41654.4	0.814	0	0	1	0.0008	0.0266	AGFAGDDAPR	C4YFV6_CANAW
140430_2D_CID_HCD	2D	140430_2D_S5_E_HCD 73977	Elongation factor Tu OS=Pseudomonas aeruginosa (strain LESB58) GN=tufB PE=3 SV=1	B7V630_PSEA8,EFTU_PSEA7,EFTU_PSEAB,EFTU_PSEAE,G2L8M4_PSEAI,G2L8N6_PSEAI,G4LEN9_PSEAI,G4LFM3_PSEAI,H3T6P3_PSEAE,I1A8J0_PSEAI,I1ACI5_PSEAI,I6RGA8_PSEAI,K0XUB4_PSEAI,K1D5S4_PSEAI,K1DQZ2_PSEAI,M1YE54_PSEAI,M1YSU3_PSEAI,M9S0B1_PSEAI,N2CVZ8_PSEAI,N2CZI8_9PSED,N4VQF0_PSEAI,R8Z722_PSEAI,R9ZQG7_PSEAI,S0I1R1_PSEAI,S0J2Y6_PSEAI,S0JAD0_PSEAI	UNIPROT_131112.fasta	43369.4	0.928	0	0	0	0	0.0252	AGENVGILLR
140430_2D_CID_HCD	2D	140430_2D_S5_E_HCD 73977	PilA OS=Pseudomonas aeruginosa GN=pilA PE=3 SV=1	A3RJ49_PSEAI,B7V067_PSEA8,FMK1_PSEAI,K1BV21_PSEAI	UNIPROT_131112.fasta	16278	1	1	1	1	0.0008	0.0714	TAAESAILEGK
140430_2D_CID_HCD	2D	140430_2D_S5_E_HCD 73977	ATP synthase subunit beta OS=Schizophyllum commune (strain H4-8 / FGSC 9210) GN=SCHCODRAFT_65406 PE=3 SV=1	D8PV98_SCHCM	UNIPROT_131112.fasta	57447.5	0.529	0	0	17	0.0133	0.0799	IMNVIGEPIDER
140430_2D_CID_HCD	2D	140430_2D_S5_E_HCD 73977	ATP synthase subunit beta OS=Schizophyllum commune (strain H4-8 / FGSC 9210) GN=SCHCODRAFT_65406 PE=3 SV=1	D8PV98_SCHCM	UNIPROT_131112.fasta	57447.5	0.529	0	0	17	0.0133	0.0799	IMNVIGEPIDERGPIK	M5GA88_DACSP,L8XAN8_THACA
140430_2D_CID_HCD	2D	140430_2D_S5_E_HCD 73977	ATP synthase subunit beta OS=Schizophyllum commune (strain H4-8 / FGSC 9210) GN=SCHCODRAFT_65406 PE=3 SV=1	D8PV98_SCHCM	UNIPROT_131112.fasta	57447.5	0.529	0	0	17	0.0133	0.0799	LVLEVASHLGENSVR	M5GA88_DACSP,L8XAN8_THACA
140430_2D_CID_HCD	2D	140430_2D_S5_E_HCD 73977	ATP synthase subunit beta OS=Schizophyllum commune (strain H4-8 / FGSC 9210) GN=SCHCODRAFT_65406 PE=3 SV=1	D8PV98_SCHCM	UNIPROT_131112.fasta	57447.5	0.529	0	0	17	0.0133	0.0799	TIAMDGTEGLVR	M5GA88_DACSP,L8XAN8_THACA
140430_2D_CID_HCD	2D	140430_2D_S5_E_HCD 73977	Uncharacterized protein OS=Macaca mulatta GN=KRT14 PE=2 SV=1	F7H312_MACMU,H2NVQ7_PONAB,H2QCZ7_PANTR,K1C14_HUMAN	UNIPROT_131112.fasta	51562.5	0.123	0	0	2	0.0016	0.0189	VTMQNLNDR
140430_2D_CID_HCD	2D	140430_2D_S5_E_HCD 73977	ATP synthase subunit beta OS=Thanatephorus cucumeris (strain AG1-IA) GN=AG1IA_00205 PE=3 SV=1	L8XAN8_THACA	UNIPROT_131112.fasta	64275	1	1	1	19	0.0149	0.104	IMNVIGEPIDER
140430_2D_CID_HCD	2D	140430_2D_S5_E_HCD 73977	ATP synthase subunit beta OS=Thanatephorus cucumeris (strain AG1-IA) GN=AG1IA_00205 PE=3 SV=1	L8XAN8_THACA	UNIPROT_131112.fasta	64275	1	1	1	19	0.0149	0.104	IMNVIGEPIDERGPIK	M5GA88_DACSP,D8PV98_SCHCM
140430_2D_CID_HCD	2D	140430_2D_S5_E_HCD 73977	ATP synthase subunit beta OS=Thanatephorus cucumeris (strain AG1-IA) GN=AG1IA_00205 PE=3 SV=1	L8XAN8_THACA	UNIPROT_131112.fasta	64275	1	1	1	19	0.0149	0.104	LVLEVASHLGENSVR	M5GA88_DACSP,D8PV98_SCHCM
140430_2D_CID_HCD	2D	140430_2D_S5_E_HCD 73977	ATP synthase subunit beta OS=Thanatephorus cucumeris (strain AG1-IA) GN=AG1IA_00205 PE=3 SV=1	L8XAN8_THACA	UNIPROT_131112.fasta	64275	1	1	1	19	0.0149	0.104	TIAMDGTEGLVR	M5GA88_DACSP,D8PV98_SCHCM
140430_2D_CID_HCD	2D	140430_2D_S5_E_HCD 73977	ATP synthase subunit beta OS=Thanatephorus cucumeris (strain AG1-IA) GN=AG1IA_00205 PE=3 SV=1	L8XAN8_THACA	UNIPROT_131112.fasta	64275	1	1	1	19	0.0149	0.104	VIDTGAPITIPVGAGTLGR
140430_2D_CID_HCD	2D	140430_2D_S5_E_HCD 73977	Heat shock protein 82 OS=Thanatephorus cucumeris (strain AG1-IA) GN=AG1IA_00217 PE=3 SV=1	L8X638_THACA	UNIPROT_131112.fasta	86384.4	0.948	0	0	1	0.0008	0.0132	LASSLDGLCK
140430_2D_CID_HCD	2D	140430_2D_S5_E_HCD 73977	Keratin 1 OS=Homo sapiens GN=KRT1 PE=3 SV=1	H6VRF8_HUMAN,H6VRG0_HUMAN,H6VRG1_HUMAN,H6VRG3_HUMAN,K2C1_HUMAN	UNIPROT_131112.fasta	66040.3	0.507	0	0	0	0	0.0124	IEISELNR
140430_2D_CID_HCD	2D	140430_2D_S5_E_HCD 73977	Inorganic diphosphatase OS=Thanatephorus cucumeris (strain AG1-IA) GN=AG1IA_05668 PE=4 SV=1	L8WU57_THACA	UNIPROT_131112.fasta	17012.9	0.88	0	0	1	0.0008	0.0596	LNDIEDVER
140430_2D_CID_HCD	2D	140430_2D_S6_F_HCD 73981	14-3-3 protein OS=Thanatephorus cucumeris (strain AG1-IA) GN=AG1IA_00688 PE=3 SV=1	L8X4T0_THACA	UNIPROT_131112.fasta	68354.6	0.998	1	1	1	0.0007	0.0211	VASSDQELTVEER
140430_2D_CID_HCD	2D	140430_2D_S6_F_HCD 73981	Actin OS=Thanatephorus cucumeris (strain AG1-IA) GN=AG1IA_08626 PE=3 SV=1	L8WKN1_THACA	UNIPROT_131112.fasta	70987	0.941	0	0	1	0.0007	0.0458	AVFPSIVGRPR
140430_2D_CID_HCD	2D	140430_2D_S6_F_HCD 73981	Actin OS=Thanatephorus cucumeris (strain AG1-IA) GN=AG1IA_08626 PE=3 SV=1	L8WKN1_THACA	UNIPROT_131112.fasta	70987	0.941	0	0	1	0.0007	0.0458	VAPEEHPVLLTEAPLNPK	Q27S91_CULPP,B0WEY6_CULQU,Q2HXS6_9NEOP
140430_2D_CID_HCD	2D	140430_2D_S6_F_HCD 73981	50S ribosomal protein L18 OS=Pseudomonas aeruginosa C3719 GN=rplR PE=3 SV=1	A3KZC1_PSEAI,E2RXU0_PSEAI,E3A4H3_PSEAI,G2L8Q4_PSEAI,G2U3W6_PSEAI,G4LEM1_PSEAI,G5G2J1_9PSED,H3T4E2_PSEAE,H3T7K2_PSEAE,I1A8K8_PSEAI,I6RT61_PSEAI,J6Z8A2_PSEAI,K0XU91_PSEAI,K1BYQ7_PSEAI,K1D2S4_PSEAI,K1D3D3_PSEAI,K1DL85_PSEAI,K1EI49_PSEAI,M1YE16_PSEAI,M2UQF2_PSEAI,M3BDZ2_PSEAI,M9RVP8_PSEAI,N2CMD8_PSEAI,N2CQC8_9PSED,N4W439_PSEAI,R8Z6K6_PSEAI,R9ZIT8_PSEAI,RL18_PSEA7,RL18_PSEA8,RL18_PSEAB,RL18_PSEAE,S0HQ…	UNIPROT_131112.fasta	12661.8	0.98	1	1	1	0.0007	0.0948	AAGVTQVAFDR
140430_2D_CID_HCD	2D	140430_2D_S6_F_HCD 73981	Uncharacterized protein OS=Otolemur garnettii GN=KRT1 PE=3 SV=1	H0WUU3_OTOGA	UNIPROT_131112.fasta	66545.4	0.967	1	1	1	0.0007	0.0185	TNAENEFVTLKK
140430_2D_CID_HCD	2D	140430_2D_S6_F_HCD 73981	Actin OS=Candida albicans (strain WO-1) GN=CAWG_00082 PE=3 SV=1	C4YFV6_CANAW	UNIPROT_131112.fasta	41682.3	0.988	1	1	2	0.0014	0.056	AGFAGDDAPR	Q27S91_CULPP,B0WEY6_CULQU
140430_2D_CID_HCD	2D	140430_2D_S6_F_HCD 73981	Actin OS=Candida albicans (strain WO-1) GN=CAWG_00082 PE=3 SV=1	C4YFV6_CANAW	UNIPROT_131112.fasta	41682.3	0.988	1	1	2	0.0014	0.056	AVFPSLVGRPR
140430_2D_CID_HCD	2D	140430_2D_S6_F_HCD 73981	Phosphoglucomutase OS=Thanatephorus cucumeris (strain AG1-IA) GN=AG1IA_04857 PE=3 SV=1	L8WT12_THACA	UNIPROT_131112.fasta	65280.9	0.819	0	0	1	0.0007	0.0168	FFGNLMDAGR
140430_2D_CID_HCD	2D	140430_2D_S6_F_HCD 73981	Cytokeratin-1 OS=Macaca mulatta GN=KRT1 PE=2 SV=1	F7B786_MACMU	UNIPROT_131112.fasta	65210.4	0.298	0	0	2	0.0014	0.0802	IEISELNR
140430_2D_CID_HCD	2D	140430_2D_S6_F_HCD 73981	Cytokeratin-1 OS=Macaca mulatta GN=KRT1 PE=2 SV=1	F7B786_MACMU	UNIPROT_131112.fasta	65210.4	0.298	0	0	2	0.0014	0.0802	TLLEGEESR
140430_2D_CID_HCD	2D	140430_2D_S6_F_HCD 73981	Cytokeratin-1 OS=Macaca mulatta GN=KRT1 PE=2 SV=1	F7B786_MACMU	UNIPROT_131112.fasta	65210.4	0.298	0	0	2	0.0014	0.0802	TNAENEFVTIKK
140430_2D_CID_HCD	2D	140430_2D_S6_F_HCD 73981	Cytokeratin-1 OS=Macaca mulatta GN=KRT1 PE=2 SV=1	F7B786_MACMU	UNIPROT_131112.fasta	65210.4	0.298	0	0	2	0.0014	0.0802	WELLQQVDTSTR
140430_2D_CID_HCD	2D	140430_2D_S6_F_HCD 73981	Cytokeratin-1 OS=Macaca mulatta GN=KRT1 PE=2 SV=1	F7B786_MACMU	UNIPROT_131112.fasta	65210.4	0.298	0	0	2	0.0014	0.0802	YEELQITAGR
140430_2D_CID_HCD	2D	140430_2D_S6_F_HCD 73981	ATP synthase subunit beta OS=Wallemia ichthyophaga (strain EXF-994 / CBS 113033) GN=J056_003321 PE=3 SV=1	R9AKN9_WALI9	UNIPROT_131112.fasta	56768.9	0.169	0	0	2	0.0014	0.0454	FTQAGSEVSALLGR	M5GA88_DACSP,L8XAN8_THACA,D8PV98_SCHCM
140430_2D_CID_HCD	2D	140430_2D_S6_F_HCD 73981	ATP synthase subunit beta OS=Wallemia ichthyophaga (strain EXF-994 / CBS 113033) GN=J056_003321 PE=3 SV=1	R9AKN9_WALI9	UNIPROT_131112.fasta	56768.9	0.169	0	0	2	0.0014	0.0454	VVDLLAPYAR	M5GA88_DACSP,L8XAN8_THACA,D8PV98_SCHCM
140430_2D_CID_HCD	2D	140430_2D_S6_F_HCD 73981	Actin (Fragment) OS=Clostera anastomosis PE=2 SV=1	Q2HXS6_9NEOP	UNIPROT_131112.fasta	15789.1	0.294	0	0	1	0.0007	0.128	VAPEEHPVLLTEAPLNPK	Q27S91_CULPP,B0WEY6_CULQU,L8WKN1_THACA
140430_2D_CID_HCD	2D	140430_2D_S6_F_HCD 73981	Keratin, type II cytoskeletal 2 epidermal OS=Homo sapiens GN=KRT2 PE=1 SV=2	K22E_HUMAN	UNIPROT_131112.fasta	65433.9	1	2	2	2	0.0014	0.0485	GFSSGSAVVSGGSR
140430_2D_CID_HCD	2D	140430_2D_S6_F_HCD 73981	Keratin, type II cytoskeletal 2 epidermal OS=Homo sapiens GN=KRT2 PE=1 SV=2	K22E_HUMAN	UNIPROT_131112.fasta	65433.9	1	2	2	2	0.0014	0.0485	IEISELNR
140430_2D_CID_HCD	2D	140430_2D_S6_F_HCD 73981	Keratin, type II cytoskeletal 2 epidermal OS=Homo sapiens GN=KRT2 PE=1 SV=2	K22E_HUMAN	UNIPROT_131112.fasta	65433.9	1	2	2	2	0.0014	0.0485	SLVGLGGTK
140430_2D_CID_HCD	2D	140430_2D_S6_F_HCD 73981	Putative molybdopterin binding domain-containing protein OS=Thanatephorus cucumeris (strain AG1-IA) GN=AG1IA_06339 PE=4 SV=1	L8WN91_THACA	UNIPROT_131112.fasta	29092	1	1	2	2	0.0014	0.0602	LPESNIAPYLTSLQAR
140430_2D_CID_HCD	2D	140430_2D_S6_F_HCD 73981	ATP synthase subunit beta OS=Dacryopinax sp. (strain DJM 731) GN=DACRYDRAFT_23131 PE=3 SV=1	M5GA88_DACSP	UNIPROT_131112.fasta	58168.2	0.973	1	1	3	0.0021	0.0721	FTQAGSEVSALLGR	L8XAN8_THACA,R9AKN9_WALI9,D8PV98_SCHCM
140430_2D_CID_HCD	2D	140430_2D_S6_F_HCD 73981	ATP synthase subunit beta OS=Dacryopinax sp. (strain DJM 731) GN=DACRYDRAFT_23131 PE=3 SV=1	M5GA88_DACSP	UNIPROT_131112.fasta	58168.2	0.973	1	1	3	0.0021	0.0721	IVGQEHYEIATATQK
140430_2D_CID_HCD	2D	140430_2D_S6_F_HCD 73981	ATP synthase subunit beta OS=Dacryopinax sp. (strain DJM 731) GN=DACRYDRAFT_23131 PE=3 SV=1	M5GA88_DACSP	UNIPROT_131112.fasta	58168.2	0.973	1	1	3	0.0021	0.0721	VVDLLAPYAR	L8XAN8_THACA,R9AKN9_WALI9,D8PV98_SCHCM
140430_2D_CID_HCD	2D	140430_2D_S6_F_HCD 73981	Keratin, type I cytoskeletal 9 OS=Homo sapiens GN=KRT9 PE=1 SV=3	K1C9_HUMAN	UNIPROT_131112.fasta	62065.9	1	1	1	2	0.0014	0.0465	FSSSSGYGGGSSR
140430_2D_CID_HCD	2D	140430_2D_S6_F_HCD 73981	Keratin, type I cytoskeletal 9 OS=Homo sapiens GN=KRT9 PE=1 SV=3	K1C9_HUMAN	UNIPROT_131112.fasta	62065.9	1	1	1	2	0.0014	0.0465	SGGGGGGGLGSGGSIR
140430_2D_CID_HCD	2D	140430_2D_S6_F_HCD 73981	Keratin, type I cytoskeletal 16 OS=Homo sapiens GN=KRT16 PE=1 SV=4	K1C16_HUMAN	UNIPROT_131112.fasta	51269	0.372	0	0	2	0.0014	0.019	VTMQNLNDR
140430_2D_CID_HCD	2D	140430_2D_S6_F_HCD 73981	Keratin, type I cytoskeletal 10 OS=Homo sapiens GN=KRT10 PE=1 SV=6	K1C10_HUMAN	UNIPROT_131112.fasta	58828.8	1	2	2	4	0.0028	0.0565	LKYENEVALR
140430_2D_CID_HCD	2D	140430_2D_S6_F_HCD 73981	Keratin, type I cytoskeletal 10 OS=Homo sapiens GN=KRT10 PE=1 SV=6	K1C10_HUMAN	UNIPROT_131112.fasta	58828.8	1	2	2	4	0.0028	0.0565	SLLEGEGSSGGGGR
140430_2D_CID_HCD	2D	140430_2D_S6_F_HCD 73981	Keratin, type I cytoskeletal 10 OS=Homo sapiens GN=KRT10 PE=1 SV=6	K1C10_HUMAN	UNIPROT_131112.fasta	58828.8	1	2	2	4	0.0028	0.0565	VTMQNLNDR
140430_2D_CID_HCD	2D	140430_2D_S6_F_HCD 73981	Actin-2 OS=Culex quinquefasciatus GN=CpipJ_CPIJ005786 PE=3 SV=1	B0WEY6_CULQU,Q27S91_CULPP	UNIPROT_131112.fasta	41654.4	0.892	0	0	2	0.0014	0.0745	AGFAGDDAPR	C4YFV6_CANAW
140430_2D_CID_HCD	2D	140430_2D_S6_F_HCD 73981	Actin-2 OS=Culex quinquefasciatus GN=CpipJ_CPIJ005786 PE=3 SV=1	B0WEY6_CULQU,Q27S91_CULPP	UNIPROT_131112.fasta	41654.4	0.892	0	0	2	0.0014	0.0745	VAPEEHPVLLTEAPLNPK	Q2HXS6_9NEOP,L8WKN1_THACA
140430_2D_CID_HCD	2D	140430_2D_S6_F_HCD 73981	Elongation factor Tu OS=Pseudomonas aeruginosa (strain LESB58) GN=tufB PE=3 SV=1	B7V630_PSEA8,EFTU_PSEA7,EFTU_PSEAB,EFTU_PSEAE,G2L8M4_PSEAI,G2L8N6_PSEAI,G4LEN9_PSEAI,G4LFM3_PSEAI,H3T6P3_PSEAE,I1A8J0_PSEAI,I1ACI5_PSEAI,I6RGA8_PSEAI,K0XUB4_PSEAI,K1D5S4_PSEAI,K1DQZ2_PSEAI,M1YE54_PSEAI,M1YSU3_PSEAI,M9S0B1_PSEAI,N2CVZ8_PSEAI,N2CZI8_9PSED,N4VQF0_PSEAI,R8Z722_PSEAI,R9ZQG7_PSEAI,S0I1R1_PSEAI,S0J2Y6_PSEAI,S0JAD0_PSEAI	UNIPROT_131112.fasta	43369.4	0.996	0	0	0	0	0.0252	AGENVGILLR
140430_2D_CID_HCD	2D	140430_2D_S6_F_HCD 73981	PilA OS=Pseudomonas aeruginosa GN=pilA PE=3 SV=1	A3RJ49_PSEAI,B7V067_PSEA8,FMK1_PSEAI,K1BV21_PSEAI	UNIPROT_131112.fasta	16278	0.984	1	1	1	0.0007	0.0519	GAVITVSR
140430_2D_CID_HCD	2D	140430_2D_S6_F_HCD 73981	ATP synthase subunit beta OS=Schizophyllum commune (strain H4-8 / FGSC 9210) GN=SCHCODRAFT_65406 PE=3 SV=1	D8PV98_SCHCM	UNIPROT_131112.fasta	57447.5	0.535	0	0	2	0.0014	0.0446	FTQAGSEVSALLGR	M5GA88_DACSP,L8XAN8_THACA,R9AKN9_WALI9
140430_2D_CID_HCD	2D	140430_2D_S6_F_HCD 73981	ATP synthase subunit beta OS=Schizophyllum commune (strain H4-8 / FGSC 9210) GN=SCHCODRAFT_65406 PE=3 SV=1	D8PV98_SCHCM	UNIPROT_131112.fasta	57447.5	0.535	0	0	2	0.0014	0.0446	VVDLLAPYAR	M5GA88_DACSP,L8XAN8_THACA,R9AKN9_WALI9
140430_2D_CID_HCD	2D	140430_2D_S6_F_HCD 73981	Uncharacterized protein OS=Sarcophilus harrisii GN=ACTBL2 PE=3 SV=1	G3W5K4_SARHA	UNIPROT_131112.fasta	41875	0.093	0	0	0	0	0.0293	AVFPSIVGRPR
140430_2D_CID_HCD	2D	140430_2D_S6_F_HCD 73981	Uncharacterized protein OS=Macaca mulatta GN=KRT14 PE=2 SV=1	F7H312_MACMU,H2NVQ7_PONAB,H2QCZ7_PANTR,K1C14_HUMAN	UNIPROT_131112.fasta	51562.5	0.063	0	0	2	0.0014	0.0189	VTMQNLNDR
140430_2D_CID_HCD	2D	140430_2D_S6_F_HCD 73981	Heat shock 70 kDa protein OS=Thanatephorus cucumeris (strain AG1-IA) GN=AG1IA_01161 PE=3 SV=1	L8X715_THACA	UNIPROT_131112.fasta	180817	1	2	2	3	0.0021	0.0261	FELSGIPPAPR
140430_2D_CID_HCD	2D	140430_2D_S6_F_HCD 73981	Heat shock 70 kDa protein OS=Thanatephorus cucumeris (strain AG1-IA) GN=AG1IA_01161 PE=3 SV=1	L8X715_THACA	UNIPROT_131112.fasta	180817	1	2	2	3	0.0021	0.0261	LSKEEIER
140430_2D_CID_HCD	2D	140430_2D_S6_F_HCD 73981	Heat shock 70 kDa protein OS=Thanatephorus cucumeris (strain AG1-IA) GN=AG1IA_01161 PE=3 SV=1	L8X715_THACA	UNIPROT_131112.fasta	180817	1	2	2	3	0.0021	0.0261	RFDDPEVQSDIK
140430_2D_CID_HCD	2D	140430_2D_S6_F_HCD 73981	Heat shock 70 kDa protein OS=Thanatephorus cucumeris (strain AG1-IA) GN=AG1IA_01161 PE=3 SV=1	L8X715_THACA	UNIPROT_131112.fasta	180817	1	2	2	3	0.0021	0.0261	TTPSYVSFSDTER
140430_2D_CID_HCD	2D	140430_2D_S7_F_HCD 73983	Uncharacterized protein OS=Thanatephorus cucumeris (strain AG1-IA) GN=AG1IA_08824 PE=4 SV=1	L8WK65_THACA	UNIPROT_131112.fasta	73624.8	1	6	9	39	0.0208	0.0602	ALRLPVVYDDEGIVR
140430_2D_CID_HCD	2D	140430_2D_S7_F_HCD 73983	Uncharacterized protein OS=Thanatephorus cucumeris (strain AG1-IA) GN=AG1IA_08824 PE=4 SV=1	L8WK65_THACA	UNIPROT_131112.fasta	73624.8	1	6	9	39	0.0208	0.0602	AVGHVIKEPFTLEPK
140430_2D_CID_HCD	2D	140430_2D_S7_F_HCD 73983	Uncharacterized protein OS=Thanatephorus cucumeris (strain AG1-IA) GN=AG1IA_08824 PE=4 SV=1	L8WK65_THACA	UNIPROT_131112.fasta	73624.8	1	6	9	39	0.0208	0.0602	AVGHVIKEPFTLEPKGEGK
140430_2D_CID_HCD	2D	140430_2D_S7_F_HCD 73983	Uncharacterized protein OS=Thanatephorus cucumeris (strain AG1-IA) GN=AG1IA_08824 PE=4 SV=1	L8WK65_THACA	UNIPROT_131112.fasta	73624.8	1	6	9	39	0.0208	0.0602	EPFTLEPKGEGK
140430_2D_CID_HCD	2D	140430_2D_S7_F_HCD 73983	Uncharacterized protein OS=Thanatephorus cucumeris (strain AG1-IA) GN=AG1IA_08824 PE=4 SV=1	L8WK65_THACA	UNIPROT_131112.fasta	73624.8	1	6	9	39	0.0208	0.0602	LPVVYDDEGIVR
140430_2D_CID_HCD	2D	140430_2D_S7_F_HCD 73983	Uncharacterized protein OS=Thanatephorus cucumeris (strain AG1-IA) GN=AG1IA_08824 PE=4 SV=1	L8WK65_THACA	UNIPROT_131112.fasta	73624.8	1	6	9	39	0.0208	0.0602	YIITHKALR
140430_2D_CID_HCD	2D	140430_2D_S7_F_HCD 73983	ATP synthase subunit beta OS=Dacryopinax sp. (strain DJM 731) GN=DACRYDRAFT_23131 PE=3 SV=1	M5GA88_DACSP	UNIPROT_131112.fasta	58168.2	0.325	0	0	8	0.0043	0.128	AHGGFSIFCGVGER	L8XAN8_THACA,D8PV98_SCHCM
140430_2D_CID_HCD	2D	140430_2D_S7_F_HCD 73983	ATP synthase subunit beta OS=Dacryopinax sp. (strain DJM 731) GN=DACRYDRAFT_23131 PE=3 SV=1	M5GA88_DACSP	UNIPROT_131112.fasta	58168.2	0.325	0	0	8	0.0043	0.128	FTQAGSEVSALLGR	L8XAN8_THACA,R9AKN9_WALI9,D8PV98_SCHCM
140430_2D_CID_HCD	2D	140430_2D_S7_F_HCD 73983	ATP synthase subunit beta OS=Dacryopinax sp. (strain DJM 731) GN=DACRYDRAFT_23131 PE=3 SV=1	M5GA88_DACSP	UNIPROT_131112.fasta	58168.2	0.325	0	0	8	0.0043	0.128	TVLIQELINNVAK	L8XAN8_THACA,R9AKN9_WALI9,D8PV98_SCHCM
140430_2D_CID_HCD	2D	140430_2D_S7_F_HCD 73983	ATP synthase subunit beta OS=Dacryopinax sp. (strain DJM 731) GN=DACRYDRAFT_23131 PE=3 SV=1	M5GA88_DACSP	UNIPROT_131112.fasta	58168.2	0.325	0	0	8	0.0043	0.128	VALTGLTIAEYFR
140430_2D_CID_HCD	2D	140430_2D_S7_F_HCD 73983	ATP synthase subunit beta OS=Dacryopinax sp. (strain DJM 731) GN=DACRYDRAFT_23131 PE=3 SV=1	M5GA88_DACSP	UNIPROT_131112.fasta	58168.2	0.325	0	0	8	0.0043	0.128	VALVFGQMNEPPGAR	L8XAN8_THACA,R9AKN9_WALI9,D8PV98_SCHCM
140430_2D_CID_HCD	2D	140430_2D_S7_F_HCD 73983	Elongation factor Tu OS=Pseudomonas aeruginosa (strain LESB58) GN=tufB PE=3 SV=1	B7V630_PSEA8,EFTU_PSEA7,EFTU_PSEAB,EFTU_PSEAE,G2L8M4_PSEAI,G2L8N6_PSEAI,G4LEN9_PSEAI,G4LFM3_PSEAI,H3T6P3_PSEAE,I1A8J0_PSEAI,I1ACI5_PSEAI,I6RGA8_PSEAI,K0XUB4_PSEAI,K1D5S4_PSEAI,K1DQZ2_PSEAI,M1YE54_PSEAI,M1YSU3_PSEAI,M9S0B1_PSEAI,N2CVZ8_PSEAI,N2CZI8_9PSED,N4VQF0_PSEAI,R8Z722_PSEAI,R9ZQG7_PSEAI,S0I1R1_PSEAI,S0J2Y6_PSEAI,S0JAD0_PSEAI	UNIPROT_131112.fasta	43369.4	0.636	0	0	1	0.0005	0.0428	NKPHVNVGTIGHVDHGK
140430_2D_CID_HCD	2D	140430_2D_S7_F_HCD 73983	Keratin 1 OS=Homo sapiens GN=KRT1 PE=3 SV=1	H6VRF8_HUMAN,H6VRG0_HUMAN,H6VRG1_HUMAN,H6VRG3_HUMAN,K2C1_HUMAN	UNIPROT_131112.fasta	66040.3	0.995	0	0	2	0.0011	0.0637	QISNLQQSISDAEQR
140430_2D_CID_HCD	2D	140430_2D_S7_F_HCD 73983	Keratin 1 OS=Homo sapiens GN=KRT1 PE=3 SV=1	H6VRF8_HUMAN,H6VRG0_HUMAN,H6VRG1_HUMAN,H6VRG3_HUMAN,K2C1_HUMAN	UNIPROT_131112.fasta	66040.3	0.995	0	0	2	0.0011	0.0637	SLNNQFASFIDKVR
140430_2D_CID_HCD	2D	140430_2D_S7_F_HCD 73983	Keratin 1 OS=Homo sapiens GN=KRT1 PE=3 SV=1	H6VRF8_HUMAN,H6VRG0_HUMAN,H6VRG1_HUMAN,H6VRG3_HUMAN,K2C1_HUMAN	UNIPROT_131112.fasta	66040.3	0.995	0	0	2	0.0011	0.0637	TNAENEFVTIKK
140430_2D_CID_HCD	2D	140430_2D_S7_F_HCD 73983	PilA OS=Pseudomonas aeruginosa GN=pilA PE=3 SV=1	A3RJ49_PSEAI,B7V067_PSEA8,FMK1_PSEAI,K1BV21_PSEAI	UNIPROT_131112.fasta	16278	1	1	1	1	0.0005	0.104	TPTAWKPNYAPANCPK
140430_2D_CID_HCD	2D	140430_2D_S7_F_HCD 73983	Keratin, type I cytoskeletal 10 OS=Homo sapiens GN=KRT10 PE=1 SV=6	K1C10_HUMAN	UNIPROT_131112.fasta	58828.8	1	1	1	2	0.0011	0.0394	SLLEGEGSSGGGGR
140430_2D_CID_HCD	2D	140430_2D_S7_F_HCD 73983	Keratin, type I cytoskeletal 10 OS=Homo sapiens GN=KRT10 PE=1 SV=6	K1C10_HUMAN	UNIPROT_131112.fasta	58828.8	1	1	1	2	0.0011	0.0394	VTMQNLNDR
140430_2D_CID_HCD	2D	140430_2D_S7_F_HCD 73983	Actin OS=Thanatephorus cucumeris (strain AG1-IA) GN=AG1IA_08626 PE=3 SV=1	L8WKN1_THACA	UNIPROT_131112.fasta	70987	1	1	1	2	0.0011	0.0648	APEALFQPSFLGQESAGIHETTYNSIFK
140430_2D_CID_HCD	2D	140430_2D_S7_F_HCD 73983	Actin OS=Thanatephorus cucumeris (strain AG1-IA) GN=AG1IA_08626 PE=3 SV=1	L8WKN1_THACA	UNIPROT_131112.fasta	70987	1	1	1	2	0.0011	0.0648	QEYDESGPGIVHR	Q27S91_CULPP,B0WEY6_CULQU
140430_2D_CID_HCD	2D	140430_2D_S7_F_HCD 73983	Cytoplasmic protein OS=Thanatephorus cucumeris (strain AG1-IA) GN=AG1IA_04615 PE=4 SV=1	L8WX12_THACA	UNIPROT_131112.fasta	37181.9	1	1	1	6	0.0032	0.172	AVLENPEPLK
140430_2D_CID_HCD	2D	140430_2D_S7_F_HCD 73983	Cytoplasmic protein OS=Thanatephorus cucumeris (strain AG1-IA) GN=AG1IA_04615 PE=4 SV=1	L8WX12_THACA	UNIPROT_131112.fasta	37181.9	1	1	1	6	0.0032	0.172	AVLENPEPLKNLNELIK
140430_2D_CID_HCD	2D	140430_2D_S7_F_HCD 73983	Cytoplasmic protein OS=Thanatephorus cucumeris (strain AG1-IA) GN=AG1IA_04615 PE=4 SV=1	L8WX12_THACA	UNIPROT_131112.fasta	37181.9	1	1	1	6	0.0032	0.172	LEVENAEDDLVQKTEVAISMMK
140430_2D_CID_HCD	2D	140430_2D_S7_F_HCD 73983	Cytoplasmic protein OS=Thanatephorus cucumeris (strain AG1-IA) GN=AG1IA_04615 PE=4 SV=1	L8WX12_THACA	UNIPROT_131112.fasta	37181.9	1	1	1	6	0.0032	0.172	TASSSAATLSSGPGAQDEAR
140430_2D_CID_HCD	2D	140430_2D_S7_F_HCD 73983	Keratin, type I cytoskeletal 9 OS=Homo sapiens GN=KRT9 PE=1 SV=3	K1C9_HUMAN	UNIPROT_131112.fasta	62065.9	1	2	2	3	0.0016	0.0931	DIENQYETQITQIEHEVSSSGQEVQSSAK
140430_2D_CID_HCD	2D	140430_2D_S7_F_HCD 73983	Keratin, type I cytoskeletal 9 OS=Homo sapiens GN=KRT9 PE=1 SV=3	K1C9_HUMAN	UNIPROT_131112.fasta	62065.9	1	2	2	3	0.0016	0.0931	FSSSSGYGGGSSR
140430_2D_CID_HCD	2D	140430_2D_S7_F_HCD 73983	Keratin, type I cytoskeletal 9 OS=Homo sapiens GN=KRT9 PE=1 SV=3	K1C9_HUMAN	UNIPROT_131112.fasta	62065.9	1	2	2	3	0.0016	0.0931	SGGGGGGGLGSGGSIR
140430_2D_CID_HCD	2D	140430_2D_S7_F_HCD 73983	ATP synthase subunit beta OS=Schizophyllum commune (strain H4-8 / FGSC 9210) GN=SCHCODRAFT_65406 PE=3 SV=1	D8PV98_SCHCM	UNIPROT_131112.fasta	57447.5	0.999	1	1	9	0.0048	0.169	AHGGFSIFCGVGER	M5GA88_DACSP,L8XAN8_THACA
140430_2D_CID_HCD	2D	140430_2D_S7_F_HCD 73983	ATP synthase subunit beta OS=Schizophyllum commune (strain H4-8 / FGSC 9210) GN=SCHCODRAFT_65406 PE=3 SV=1	D8PV98_SCHCM	UNIPROT_131112.fasta	57447.5	0.999	1	1	9	0.0048	0.169	EGNDLYHEMIETGVINLEGDSK
140430_2D_CID_HCD	2D	140430_2D_S7_F_HCD 73983	ATP synthase subunit beta OS=Schizophyllum commune (strain H4-8 / FGSC 9210) GN=SCHCODRAFT_65406 PE=3 SV=1	D8PV98_SCHCM	UNIPROT_131112.fasta	57447.5	0.999	1	1	9	0.0048	0.169	FTQAGSEVSALLGR	M5GA88_DACSP,L8XAN8_THACA,R9AKN9_WALI9
140430_2D_CID_HCD	2D	140430_2D_S7_F_HCD 73983	ATP synthase subunit beta OS=Schizophyllum commune (strain H4-8 / FGSC 9210) GN=SCHCODRAFT_65406 PE=3 SV=1	D8PV98_SCHCM	UNIPROT_131112.fasta	57447.5	0.999	1	1	9	0.0048	0.169	TVLIQELINNVAK	M5GA88_DACSP,L8XAN8_THACA,R9AKN9_WALI9
140430_2D_CID_HCD	2D	140430_2D_S7_F_HCD 73983	ATP synthase subunit beta OS=Schizophyllum commune (strain H4-8 / FGSC 9210) GN=SCHCODRAFT_65406 PE=3 SV=1	D8PV98_SCHCM	UNIPROT_131112.fasta	57447.5	0.999	1	1	9	0.0048	0.169	VALTGLTIAEYFR
END OF FILE
Foot note:	*	140430_2D_S7_A_HCD 73983	Upper region of Spot 1
		140430_2D_S7_B_HCD 73959	Upper region of Spot 1
		140430_2D_S7_C_HCD 73961	Spot/zone 2
		140430_2D_S7_D_HCD 73973	Spot/zone 1
		140430_2D_S7_E_HCD 73977	Spot/zone 4
		140430_2D_S7_F_HCD 73983	Spot/zone 3
